# Supplementary material for: Direct Salmonella injection into enteroid cells allows the study of host–pathogen interactions in the cytosol with high spatiotemporal resolution
Source: PLoS Biol. 2024 Apr 29;22(4):e3002597. doi: 10.1371/journal.pbio.3002597 (PMC11057982; doi:10.1371/journal.pbio.3002597)
Supplement: S1 Data — (XLSX) [file pbio.3002597.s008.xlsx]

## Sheet: 2B
2B
Time (min)	DRAQ7	ASC::GFP
0
5	0	0
10	0.00323584	0.00611144
15	0.000382189	0.38067
20	0.00496278	0.734383
25	0.0147304	0.837474
30	0.0111842	0.885151
35	0.0145937	0.880469
40	0.00920186	0.875915
45	0.0148387	0.876789
50	0.0282437	0.877815
55	0.0269141	0.904118
60	0.0348133	0.943027
65	0.0555759	0.960877
70	0.0541133	1
75	0.0661925	0.925361
80	0.167945	0.909004
85	0.458184	0.892889
90	0.679293	0.840604
95	0.813815	0.813996
100	0.882769	0.785838
105	0.930561	0.764046
110	0.935669	0.742971
115	0.939215	0.735346
120	1	0.777961
125	0.956393	0.749746
130	0.963236	0.769023
135	0.969535	0.765607
140	0.95906	0.772453
145	0.986023	0.799701
150	0.999377	0.812176
155	0.955607	0.803021
160	0.975664	0.823751

## Sheet: 2C
2C
Time (min)	Wild type, RodTox	Wild type, control	Nlrc4-/-, RodTox	Nlrc4-/-, control
60	0	0	0	0
65	0	0	0	0
70	0	0	0	0
75	0.173913	0	0	0
80	0.173913	0	0	0
85	0.217391	0	0	0
90	0.217391	0	0	0
95	0.26087	0	0	0
100	0.26087	0	0	0
105	0.26087	0	0	0
110	0.26087	0	0	0
115	0.347826	0	0.0140845	0
120	0.391304	0	0.0140845	0
125	0.434783	0	0.0140845	0
130	0.521739	0	0.0140845	0
135	0.565217	0	0.0140845	0
140	0.565217	0	0.0140845	0
145	0.608696	0	0.0140845	0
150	0.608696	0	0.0140845	0
155	0.608696	0	0.0140845	0
160	0.608696	0	0.0140845	0
165	0.608696	0	0.0140845	0
170	0.652174	0	0.0140845	0
175	0.695652	0	0.0140845	0
180	0.695652	0	0.0140845	0
185	0.73913	0	0.0140845	0
190	0.73913	0	0.0140845	0
195	0.73913	0.0588235	0.0140845	0
200	0.73913	0.0588235	0.0140845	0.0178571
205	0.73913	0.0588235	0.0140845	0.0178571
210	0.73913	0.0588235	0.0140845	0.0178571
215	0.73913	0.0588235	0.0140845	0.0178571
220	0.73913	0.0588235	0.0140845	0.0178571
225	0.73913	0.0588235	0.0140845	0.0178571
230	0.782609	0.0588235	0.0140845	0.0178571
235	0.782609	0.0588235	0.0140845	0.0178571
240	0.782609	0.0588235	0.0140845	0.0178571
245	0.782609	0.0588235	0.0140845	0.0178571
250	0.782609	0.0588235	0.028169	0.0178571
255	0.782609	0.0588235	0.028169	0.0178571
260	0.782609	0.0588235	0.028169	0.0178571
265	0.782609	0.0588235	0.028169	0.0178571
270	0.782609	0.0588235	0.028169	0.0178571
275	0.782609	0.0588235	0.028169	0.0178571
280	0.782609	0.0588235	0.028169	0.0178571
285	0.826087	0.0588235	0.028169	0.0178571
290	0.826087	0.0588235	0.028169	0.0178571
295	0.826087	0.0588235	0.028169	0.0178571
300	0.826087	0.0588235	0.028169	0.0178571
305	0.826087	0.0588235	0.028169	0.0178571
310	0.826087	0.0588235	0.028169	0.0357143
315	0.826087	0.0588235	0.028169	0.0357143
320	0.826087	0.0588235	0.028169	0.0357143
325	0.826087	0.0588235	0.028169	0.0357143
330	0.826087	0.0588235	0.028169	0.0357143
335	0.826087	0.0588235	0.028169	0.0357143
340	0.826087	0.0588235	0.028169	0.0357143
345	0.826087	0.0588235	0.028169	0.0357143
350	0.826087	0.0588235	0.028169	0.0357143
355	0.826087	0.0588235	0.028169	0.0357143
360	0.826087	0.0588235	0.028169	0.0357143
365	0.826087	0.0588235	0.028169	0.0357143
370	0.826087	0.0588235	0.028169	0.0357143
375	0.826087	0.0588235	0.028169	0.0357143
380	0.826087	0.0588235	0.028169	0.0357143
385	0.826087	0.0588235	0.028169	0.0357143
390	0.826087	0.0588235	0.028169	0.0357143
395	0.826087	0.0588235	0.028169	0.0357143
400	0.826087	0.0588235	0.028169	0.0357143
405	0.826087	0.0588235	0.028169	0.0357143
410	0.826087	0.0588235	0.028169	0.0535714
415	0.826087	0.0588235	0.028169	0.0535714
420	0.826087	0.0588235	0.028169	0.0714286
425	0.826087	0.0588235	0.028169	0.0714286
430	0.826087	0.0588235	0.028169	0.0714286
435	0.826087	0.0588235	0.028169	0.0714286
440	0.826087	0.0588235	0.028169	0.0714286
445	0.826087	0.117647	0.028169	0.0714286
450	0.826087	0.117647	0.028169	0.0714286
455	0.826087	0.117647	0.028169	0.0714286
460	0.826087	0.117647	0.028169	0.0714286
465	0.826087	0.117647	0.028169	0.0714286
470	0.826087	0.117647	0.028169	0.0714286
475	0.826087	0.117647	0.028169	0.0714286
480	0.826087	0.117647	0.028169	0.0714286
485	0.826087	0.117647	0.028169	0.0714286
490	0.826087	0.117647	0.028169	0.0714286
495	0.826087	0.117647	0.028169	0.0714286
500	0.826087	0.117647	0.028169	0.0714286
505	0.826087	0.117647	0.028169	0.0714286
510	0.869565	0.117647	0.028169	0.0714286
515	0.869565	0.117647	0.028169	0.0714286
520	0.869565	0.117647	0.028169	0.0714286
525	0.869565	0.117647	0.028169	0.0714286
530	0.869565	0.117647	0.028169	0.0714286
535	0.869565	0.117647	0.028169	0.0714286
540	0.869565	0.117647	0.028169	0.0714286
545	0.869565	0.117647	0.028169	0.0714286
550	0.869565	0.117647	0.028169	0.0714286
555	0.869565	0.117647	0.028169	0.0714286
560	0.869565	0.117647	0.028169	0.0714286
565	0.869565	0.117647	0.028169	0.0714286
570	0.869565	0.117647	0.028169	0.0714286
575	0.869565	0.117647	0.028169	0.0714286
580	0.869565	0.117647	0.028169	0.0714286
585	0.869565	0.117647	0.028169	0.0714286
590	0.869565	0.117647	0.028169	0.0714286
595	0.869565	0.117647	0.028169	0.0714286
600	0.869565	0.117647	0.028169	0.0714286
605	0.869565	0.117647	0.028169	0.0714286
610	0.869565	0.117647	0.028169	0.0714286
615	0.869565	0.117647	0.028169	0.0714286
620	0.869565	0.117647	0.028169	0.0714286
625	0.869565	0.117647	0.028169	0.0714286
630	0.869565	0.117647	0.028169	0.0714286
635	0.869565	0.117647	0.028169	0.0714286
640	0.869565	0.117647	0.028169	0.0714286
645	0.869565	0.117647	0.028169	0.0714286
650	0.869565	0.117647	0.028169	0.0714286
655	0.869565	0.117647	0.028169	0.0714286
660	0.869565	0.117647	0.028169	0.0714286
665	0.869565	0.117647	0.028169	0.0714286
670	0.869565	0.117647	0.028169	0.0714286
675	0.869565	0.117647	0.028169	0.0714286
680	0.869565	0.117647	0.028169	0.0714286
685	0.869565	0.117647	0.028169	0.0892857
690	0.869565	0.117647	0.028169	0.0892857
695	0.869565	0.117647	0.0422535	0.0892857
700	0.869565	0.117647	0.0422535	0.0892857
705	0.869565	0.117647	0.0422535	0.0892857
710	0.869565	0.117647	0.0422535	0.0892857
715	0.869565	0.117647	0.0422535	0.0892857
720	0.869565	0.117647	0.0422535	0.0892857
725	0.869565	0.117647	0.0422535	0.0892857
730	0.869565	0.117647	0.0422535	0.0892857
735	0.869565	0.117647	0.0422535	0.0892857
740	0.869565	0.117647	0.0422535	0.0892857
745	0.869565	0.117647	0.0422535	0.0892857
750	0.869565	0.176471	0.0422535	0.0892857
755	0.869565	0.176471	0.0422535	0.0892857
760	0.869565	0.176471	0.0422535	0.0892857
765	0.869565	0.176471	0.0422535	0.0892857
770	0.869565	0.176471	0.0422535	0.0892857
775	0.869565	0.176471	0.0422535	0.0892857
780	0.869565	0.176471	0.0422535	0.0892857
785	0.869565	0.176471	0.0422535	0.0892857
790	0.869565	0.176471	0.0422535	0.0892857
795	0.869565	0.176471	0.0422535	0.0892857
800	0.869565	0.176471	0.0422535	0.0892857

## Sheet: 3D
3D
top					bottom
S. Tm	IEC	Fraction of IECs that formed specks (%)	Number of cells in total		Time from targeting to speck formation (min)											Mean	Std. Deviation
wild type	wild type	73.33	15		5	9	3	14	6	6	7	3	21	7	8	8.091	5.243
wild type supern	wild type	91.66	12		4	8	15	22	18	5	4	6	12	15	9	10.73	6.117
ΔfliC	wild type	77.77	9		15	15	3	9	8	19	5					10.57	5.884
ΔfliC ΔprgIJ	wild type	69.23	13		21	12	13	17	3	6	10	5	6			10.33	6
ΔfliC ΔfljB	wild type	37.5	8		6	24	15									15	9
ΔfliC ΔfljB ΔprgIJ	wild type	0	12
Δ5	wild type	0	5
wild type	Nlrc4-/-	8.33	12		14

## Sheet: 4D
4D
S. Tm ∆fliC∆fljB∆prgIJ in wild type IECs									S. Tm ∆5 in wild type IECs																											S. Tm wild type in Nlrc4-/- IECs
Time (h)	Voxel (bacterial area)		Time (h)	Voxel (bacterial area)		Time (h)	Voxel (bacterial area)		Time (h)	Voxel (bacterial area)		Time (h)	Voxel (bacterial area)		Time (h)	Voxel (bacterial area)		Time (h)	Voxel (bacterial area)		Time (h)	Voxel (bacterial area)		Time (h)	Voxel (bacterial area)		Time (h)	Voxel (bacterial area)		Time (h)	Voxel (bacterial area)		Time (h)	Voxel (bacterial area)		Time (h)	Voxel (bacterial area)		Time (h)	Voxel (bacterial area)		Time (h)	Voxel (bacterial area)		Time (h)	Voxel (bacterial area)
0	3178		0	1092		0.16666	4512		0	8937		0	17800		0	3088		0.75	2778		0.75	3578		0.75	16640		0	2301		0	5049		0	7724		0	1808		0	4361		0	1658		1.46556	3295
0.0855556	2696		0.083333	1050		0.249993	4453		0.083611	8286		0.083611	19149		0.0836111	3138		0.833611	2803		0.833611	3567		0.833611	16775		0.084444	2432		0.083611	4834		0.084444	7654		0.0833333	1603		0.083333	3930		0.083611	1894		1.635	2844
0.168889	2754		0.1675	882		0.33416	4564		0.166944	8600		0.166944	19123		0.166944	3196		0.917778	2660		0.917778	3445		0.917778	16660		0.167778	2399		0.172222	4518		0.167778	8102		0.1675	2120		0.1675	3795		0.166944	1785		1.80167	2982
0.253056	2667		0.250833	817		0.417493	4330		0.250278	8420		0.250278	18016		0.250278	3168		1.00111	2784		1.00111	3669		1.00111	16896		0.251111	2425		0.255556	4636		0.251111	8080		0.250833	1640		0.250833	3897		0.251111	1641		1.96833	3234
0.337222	2522		0.334167	741		0.503049	4351		0.333611	8739		0.335833	18330		0.335833	3173		1.08444	2799		1.08444	3501		1.08444	16994		0.335278	2424		0.339722	4254		0.335278	7925		0.334167	1662		0.334167	3366		0.334444	1600		2.13583	3142
0.420556	2518		0.4175	744		0.587216	4112		0.416944	8552		0.419167	18903		0.419167	3348		1.16778	2908		1.16778	3647		1.16778	17225		0.417778	2578		0.422222	4152		0.417778	7831		0.4175	1751		0.4175	3575		0.417778	1520		2.3025	3263
0.503889	2610		0.500833	771		0.670549	4249		0.500278	8738		0.5025	19391		0.5025	3761		1.25083	3091		1.25083	3944		1.25083	18264		0.501944	2633		0.506389	4294		0.501944	7870		0.500833	1486		0.500833	3631		0.501111	1446		2.47361	3636
0.587222	2388		0.584167	740		0.753882	4231		0.584444	9186		0.586667	18912		0.586667	3453		1.33444	3014		1.33444	4107		1.33444	18483		0.584444	2674		0.588889	4246		0.584444	8382		0.584167	1910		0.584167	3692		0.583611	1783		2.64083	3500
0.670556	2639		0.666667	1121		0.837216	4431		0.667778	9515		0.67	19704		0.67	3609		1.41778	3177		1.41778	4143		1.41778	18808		0.668611	2615		0.673056	4177		0.668611	7908		0.6675	1544		0.6675	3790		0.667778	1563		2.80778	3654
0.753889	2592		0.750833	1016		0.920549	4690		0.751111	9898		0.753333	19858		0.753333	3585		1.50111	3230		1.50111	4265		1.50111	19035		0.751944	2798		0.756389	4033		0.751944	7555		0.750833	1716		0.750833	3794		0.751111	1529		2.97417	3810
0.836389	2653		0.834167	999		1.00388	4794		0.833611	10115		0.836667	20265		0.836667	3947		1.58417	3404		1.58417	4726		1.58417	19366		0.835278	2531		0.838889	4353		0.835278	7731		0.834167	1667		0.834167	3970		0.834444	1593		3.14028	4801
0.920556	2466		0.9175	964		1.08722	4745		0.916944	10704		0.919167	21045		0.919167	4421		1.66778	3429		1.66778	4885		1.66778	19985		0.918611	2530		0.923056	4196		0.918611	7676		0.9175	1678		0.9175	3926		0.916944	1831		3.3075	4618
1.00389	2713		1.00083	982		1.17055	4827		1.00028	11308		1.0025	21791		1.0025	4460		1.75111	3558		1.75111	4882		1.75111	21025		1.00194	2710		1.00639	4178		1.00194	8675		1.00083	1604		1.00083	4166		1.00028	1907		3.47444	4987
1.08722	2429		1.08417	921		1.25305	4973		1.08361	10822		1.08667	21355		1.08667	4476		1.83417	3572		1.83417	4922		1.83417	21923		1.08528	2711		1.08972	4399		1.08528	8481		1.08417	1607		1.08417	4075		1.08444	1691		3.64111	5500
1.17056	2534		1.1675	957		1.33722	5044		1.16694	11795		1.17556	23433		1.17556	4833		1.9175	3705		1.9175	5379		1.9175	21951		1.16861	2784		1.17306	4274		1.16861	8218		1.1675	1630		1.1675	3970		1.16778	1746		3.8075	6274
1.25389	2596		1.25083	955		1.41972	4858		1.25111	11560		1.25889	23414		1.25889	4859		2.00111	3862		2.00111	5638		2.00111	22383		1.25194	2746		1.25639	5017		1.25194	8540		1.25083	1676		1.25083	3967		1.25111	1553		3.97417	6838
1.33722	2544		1.33417	828		1.50388	4732		1.33444	11720		1.34222	24289		1.34222	5308		2.08444	4212		2.08444	5862		2.08444	23304		1.33528	2890		1.33972	4961		1.33528	8926		1.33333	1802		1.33333	4201		1.33444	1745		4.14083	7262
1.42056	2572		1.4175	895		1.58722	4747		1.41778	12033		1.42556	24223		1.42556	5659		2.1675	4365		2.1675	6033		2.1675	24670		1.41861	2924		1.42306	5348		1.41861	8838		1.4175	1800		1.4175	4009		1.41778	1768		4.3075	8037
1.50389	2663		1.50083	803		1.67055	4865		1.50111	12208		1.50944	24748		1.50944	5740		2.25111	4496		2.25111	5863		2.25111	26067		1.50194	2975		1.50639	5345		1.50194	9006		1.50083	1782		1.50083	4268		1.50111	1737		4.47417	8601
1.58722	2660		1.58417	792		1.75388	4975		1.58444	12518		1.59222	25303		1.59222	5970		2.33417	4806		2.33417	5862		2.33417	27035		1.58528	2869		1.58972	5533		1.58528	9043		1.58417	1805		1.58417	4410		1.58361	2082
1.67056	2600		1.6675	904		1.83722	4949		1.66778	13090		1.67556	26051		1.67556	6916		2.4175	5175		2.4175	6134		2.4175	27620		1.66861	3027		1.67306	5765		1.66861	9040		1.6675	1884		1.6675	4656		1.66778	1873
1.75389	2674		1.75083	829		1.92055	5092		1.75028	13259		1.75944	26384		1.75944	6705		2.50111	5210		2.50111	6274		2.50111	29093		1.75194	2989		1.75639	5985		1.75194	9093		1.75083	1892		1.75083	4532		1.75111	1916
1.83722	2782		1.83417	854		2.00388	5182		1.83444	13506		1.84278	27500		1.84278	7017		2.58444	5440		2.58444	6652		2.58444	29422		1.83528	3031		1.83972	6326		1.83528	9118		1.83417	1860		1.83417	4600		1.83444	2007
1.92056	2776		1.9175	903		2.08722	5466		1.91778	13722		1.92556	29833		1.92556	8027		2.6675	5682		2.6675	6643		2.6675	30052		1.91861	3133		1.92306	6366		1.91861	9063		1.9175	1919		1.9175	4664		1.91778	2123
2.00389	2839		2	1155		2.17055	5588		2.00111	14313		2.00944	29908		2.00944	7468		2.75111	5853		2.75111	6935		2.75111	31217		2.00194	3210		2.00639	6543		2.00194	9084		2.00083	2010		2.00083	5076		2.00111	2204
2.08722	2872		2.08417	1023		2.25388	5590		2.08444	14711		2.09278	30423		2.09278	7800		2.83444	6131		2.83444	6953		2.83444	32539		2.08528	3265		2.08972	6745		2.08528	9189		2.08417	2027		2.08417	5488		2.08444	2261
2.17056	2902		2.1675	980		2.33722	5760		2.16778	15075		2.17611	32224		2.17611	8296		2.91778	6553		2.91778	7296		2.91778	34295		2.16861	3414		2.17306	6953		2.16861	9377		2.1675	2122		2.1675	5599		2.16778	2358
2.25389	2905		2.25083	1051		2.42055	5697		2.25111	15580		2.25944	32803		2.25944	8775		3.00083	6743		3.00083	7111		3.00083	35197		2.25194	3622		2.25639	7207		2.25194	9439		2.25083	2195		2.25083	5965		2.25111	2445
2.33722	3030		2.33417	1025		2.50388	5886		2.33444	16419		2.34278	33405		2.34278	9589		3.08444	6910		3.08444	7484		3.08444	36274		2.335	3867		2.33972	7462		2.335	10127		2.33417	2269		2.33417	5986		2.33444	2525
2.42278	3650		2.4175	1089		2.58722	5850		2.41778	17138		2.42611	34179		2.42611	9670		3.16778	7228		3.16778	7549		3.16778	37417		2.41806	3860		2.42306	7543		2.41806	10880		2.4175	2303		2.4175	6336		2.41778	2578
2.50722	3886		2.50083	1050		2.67055	5780		2.50111	17901		2.50944	35511		2.50944	10471		3.25083	7497		3.25083	7636		3.25083	39837		2.50139	4033		2.50639	7866		2.50139	12117		2.50083	2458		2.50083	6439		2.50111	2670
2.59111	3921		2.58417	1079		2.75388	6207		2.58444	19724		2.59278	36887		2.59278	11096		3.33444	7759		3.33444	7754		3.33444	40336		2.585	4124		2.58972	8392		2.585	12477		2.58417	2608		2.58417	6610		2.58444	2747
2.67389	4026		2.6675	1098		2.83722	6103		2.66778	21568		2.67556	40798		2.67556	13166		3.41778	8050		3.41778	8203		3.41778	41613		2.66889	4087		2.67306	8650		2.66889	12876		2.6675	2601		2.6675	6600		2.66778	2957
2.75778	4086		2.75083	1106		2.92055	6442		2.75111	19802		2.75944	40405		2.75944	12683		3.50111	8122		3.50111	8415		3.50111	42653		2.75278	4370		2.75639	9093		2.75278	13489		2.75083	2628		2.75083	6685		2.75111	3028
2.84111	4172		2.83417	1145		3.00305	6637		2.83444	21145		2.84278	41642		2.84278	13238		3.58417	8163		3.58417	8617		3.58417	43618		2.83611	4593		2.83972	9359		2.83611	13856		2.83417	2727		2.83417	6844		2.83444	3036
2.92389	4132		2.9175	1181		3.08916	6984		2.91778	21778		2.92611	42648		2.92611	13762		3.66778	8526		3.66778	8897		3.66778	43771		2.92028	4532		2.92306	9687		2.92028	14000		2.9175	2888		2.9175	6962		2.91778	3265
3.00833	4546		3.00083	1191		3.17249	6610		3.00111	22422		3.00944	43917		3.00944	14809		3.75111	8717		3.75111	9309		3.75111	45098		3.00361	4808		3.00639	10416		3.00361	14306		3.00083	3083		3.00083	7228		3.00111	3391
3.09333	4762		3.08417	1205		3.25666	6816		3.08444	23166		3.09278	44941		3.09278	15003		3.83444	8855		3.83444	9520		3.83444	47400		3.08694	4919		3.08972	10839		3.08694	14569		3.08417	3214		3.08417	7506		3.08444	3507
3.17722	4693		3.1675	1190		3.33999	6933		3.16778	25737		3.17611	46313		3.17611	16211		3.91778	8874		3.91778	9743		3.91778	47969		3.16944	5793		3.17306	11405		3.16944	15733		3.1675	3331		3.1675	7735		3.16778	3733
3.26056	4840		3.25083	1262		3.42333	6870		3.25111	25069		3.25944	47222		3.25944	16341		4.00111	9245		4.00111	10188		4.00111	48888		3.25361	5385		3.25639	12006		3.25361	15188		3.25083	3489		3.25083	8121		3.25111	3797
3.34389	5128		3.33417	1253		3.50666	6950		3.33444	26219		3.30139	48565		3.30139	17529		4.08444	9295		4.08444	10608		4.08444	50049		3.33611	5999		3.33972	12598		3.33611	16321		3.33417	3646		3.33417	8501		3.33444	3794
3.42722	5232		3.41694	1452		3.58999	6981		3.41778	27018		3.38472	49975		3.38472	18524		4.16778	9228		4.16778	10747		4.16778	51453		3.42028	5770		3.42306	13101		3.42028	16121		3.4175	3723		3.4175	8988		3.41778	3857
3.51056	5695		3.5025	1435		3.67333	7116		3.50111	27554		3.46889	50827		3.46889	18836		4.25111	9279		4.25111	11273		4.25111	52459		3.50361	6051		3.50639	13352		3.50361	16347		3.50083	3915		3.50083	9295		3.50111	3978
3.59389	5868		3.58889	1482		3.75666	7333		3.58444	28452		3.55222	50982		3.55222	19295		4.33444	9258		4.33444	11750		4.33444	54103		3.58694	6427		3.58972	13306		3.58694	16183		3.58417	3851		3.58417	9823		3.58444	4186
3.67722	6232		3.67306	1559		3.83999	7355		3.66778	30512		3.63556	50830		3.63556	20069		4.4175	9283		4.4175	12144		4.4175	56246		3.67028	6587		3.67306	13613		3.67028	16604		3.6675	3820		3.6675	10019		3.66778	4167
3.76056	6387		3.75639	1602		3.92333	7492		3.75111	28932		3.71889	50500		3.71889	20647		4.50111	9262		4.50111	12391		4.50111	57886		3.75361	6937		3.75639	14000		3.75361	16726		3.75083	4046		3.75083	10696		3.75111	4388
3.84389	6688		3.83972	1619		4.00666	7804		3.83444	29452		3.80222	50804		3.80222	21700		4.58444	9177		4.58444	12488		4.58444	58932		3.83694	7551		3.83972	14372		3.83694	17583		3.83417	4179		3.83417	10921		3.83444	4494
3.92722	6942		3.92306	1604		4.08999	7861		3.91778	31211		3.88556	49972		3.88556	22339		4.6675	9275		4.6675	12602		4.6675	60054		3.92028	8074		3.92306	14541		3.92028	17881		3.9175	4391		3.9175	11564		3.91778	4440
4.01056	7455		4.00639	1772		4.17333	8351		4.00111	29796		3.96889	49897		3.96889	23066		4.75111	9214		4.75111	12628		4.75111	61366		4.00361	8397		4.00639	14349		4.00361	18121		4.00083	4280		4.00083	11889		4.00111	4591
4.09389	7731		4.08972	1790		4.25666	8381		4.08444	29802		4.05222	49280		4.05222	23529		4.83444	9299		4.83444	12591		4.83444	62666		4.08694	8636		4.08972	14295		4.08694	18430		4.08417	4488		4.08417	12359		4.08444	4730
4.17667	7462		4.17306	1884		4.33999	8491		4.16778	30263		4.13556	49227		4.13556	23952		4.9175	9117		4.9175	12765		4.9175	63541		4.17028	8830		4.17306	14237		4.17028	18930		4.1675	4784		4.1675	12657		4.16778	4778
4.26	9464		4.25639	1935		4.42333	8856		4.25111	30151		4.21889	49283		4.21889	23785		5.00111	9141		5.00111	12532		5.00111	65187		4.25361	8991		4.25639	14134		4.25361	18980		4.25083	5042		4.25083	13387		4.25111	4931
4.34389	9019		4.33972	2029		4.50666	8988		4.33444	30914		4.30222	48796		4.30222	23235		5.08444	9118		5.08444	12514		5.08444	67100		4.33694	9503		4.33972	14011		4.33694	19307		4.33417	5024		4.33417	12951		4.33444	5264
4.42722	9296		4.42306	2068		4.58999	9321		4.41778	30346		4.38556	48698		4.38556	23254		5.16778	8888		5.16778	12285		5.16778	68083		4.42028	9746		4.42306	13982		4.42028	19457		4.4175	5370		4.4175	12796		4.41694	5679
4.51056	9622		4.50639	2153		4.67333	9895		4.50111	30453		4.46889	47908		4.46889	23049		5.25111	8889		5.25111	12227		5.25111	68458		4.50361	10109		4.50639	14070		4.50361	19880		4.50083	5529		4.50083	12870		4.50111	5393
4.59389	10232		4.58972	2151		4.75666	9592		4.58444	30889		4.55222	48109		4.55222	22774		5.33417	8952		5.33417	12052		5.33417	69748		4.58611	11370		4.58972	14275		4.58611	20469		4.58417	5923		4.58417	12704		4.58444	5405
4.67722	10876		4.67306	2239		4.83999	9825		4.66778	30670		4.63556	47880		4.63556	22042		5.41778	9131		5.41778	12051		5.41778	70661		4.67028	11153		4.67306	14061		4.67028	20117		4.6675	6252		4.6675	13138		4.66778	5609
4.76056	11385		4.75639	2251		4.92333	10508		4.75111	31361		4.71889	47756		4.71889	20999		5.50111	9018		5.50111	12235		5.50111	72060		4.75361	11469		4.75639	13986		4.75361	20141		4.75083	6020		4.75083	13238		4.75111	5687
4.84389	12040		4.83972	2323		5.00666	10524		4.83444	31978		4.80222	48245		4.80222	20748		5.58444	9150		5.58444	12211		5.58444	73599		4.83694	11888		4.83972	13818		4.83694	20092		4.83417	6854		4.83417	13830		4.83444	5774
4.92722	12531		4.92306	2451		5.08999	10368		4.91778	31351		4.88556	47782		4.88556	19917		5.66778	9048		5.66778	12269		5.66778	74119		4.92028	12713		4.92306	13898		4.92028	20338		4.9175	7148		4.9175	14013		4.91778	6135
5.01056	12867		5.00639	2464		5.17333	10807		5.00111	30931		4.96889	47609		4.96889	19048		5.75111	9218		5.75111	12295		5.75111	74276		5.00361	13362		5.00639	14210		5.00361	20773		5.00083	7374		5.00083	14278		5.00111	6295
5.09389	13526		5.08972	2616		5.25666	11145		5.08444	31458		5.05222	47158		5.05222	17006		5.83417	9149		5.83417	12381		5.83417	75987		5.08694	13887		5.08972	14314		5.08694	20534		5.08417	8024		5.08417	14140		5.08444	6188
5.17722	13917		5.17306	2674		5.33999	11337		5.16778	33227		5.13556	47560		5.13556	14136		5.91778	9092		5.91778	12352		5.91778	76841		5.17028	14447		5.17306	14292		5.17028	20499		5.1675	8288		5.1675	14809		5.16778	6542
5.26056	14297		5.25639	2809		5.42333	11958		5.25111	33590		5.21889	46943		5.21889	12456		6.00111	9316		6.00111	12467		6.00111	77417		5.25361	15041		5.25639	14110		5.25361	20960		5.25083	8441		5.25083	15618		5.25111	6904
5.34389	14781		5.33972	2994		5.50666	12208		5.33444	32016		5.30222	46673		5.30222	11332		6.08444	9086		6.08444	12308		6.08444	78798		5.33694	15551		5.33972	13969		5.33694	21231		5.33417	8591		5.33417	15259		5.33444	7027
5.42722	15108		5.42306	3081		5.58999	12590		5.41778	30952								6.16778	9209		6.16778	12623		6.16778	80123		5.42028	15969		5.42306	14123		5.42028	21311		5.4175	8758		5.4175	15629		5.41778	7401
5.51056	15216		5.50639	3250		5.67249	13868		5.50111	31791								6.25083	9270		6.25083	12542		6.25083	81483		5.50361	16400		5.50639	14162		5.50361	21414		5.50083	9244		5.50083	15916		5.50111	7651
5.59389	16057		5.58972	3382		5.75666	13031		5.58444	30688								6.33444	9189		6.33444	12677		6.33444	82581		5.58694	17011		5.58972	13854		5.58694	21667		5.58417	9641		5.58417	15528		5.58444	7863
5.67722	16132		5.67306	3366		5.83999	13292		5.66778	30277								6.41778	9303		6.41778	12569		6.41778	83583		5.67028	17214		5.67306	13663		5.67028	21769		5.6675	9777		5.6675	15510		5.66778	8042
5.76056	16276		5.75639	3531		5.92333	13737		5.75111	30116								6.50111	11349		6.50111	12474		6.50111	84302		5.75361	17492		5.75639	13627		5.75361	21421		5.75083	10140		5.75083	15690		5.75111	8569
5.84389	16400		5.83972	3560		6.00666	13919		5.83444	29823								6.58444	9307		6.58444	12469		6.58444	85297		5.83694	17671		5.83972	13570		5.83694	21214		5.83417	10370		5.83417	15168		5.83444	9045
5.92722	16673		5.92306	3681		6.08999	14328		5.91778	30402								6.66778	9342		6.66778	12354		6.66778	85859		5.92028	17978		5.92306	13510		5.92028	21204		5.9175	10673		5.9175	15501		5.91778	9090
6.01056	16793		6.00639	3855		6.17333	14230		6.00111	32137								6.75111	9271		6.75111	12444		6.75111	87540		6.00361	18323		6.00639	13538		6.00361	21345		6.00083	11357		6.00083	15483		6.00111	9081
6.09389	16943		6.08972	3971		6.25666	14730		6.08444	29982								6.83444	9398		6.83444	12650		6.83444	88296		6.08694	18349		6.08972	13283		6.08694	21086		6.08417	10750		6.08417	15635		6.08444	9451
6.17722	17038		6.17306	4167		6.33999	15098		6.16778	29581								6.91778	9204		6.91778	12548		6.91778	89106		6.17028	18763		6.17306	13581		6.17028	20818		6.1675	11835		6.1675	16306		6.16778	9533
6.26056	16985		6.25639	4242		6.42333	15528		6.25111	29340								7.00083	9312		7.00083	12440		7.00083	90545		6.25361	19322		6.25639	13258		6.25361	20924		6.25083	11400		6.25083	17164		6.25111	9785
6.34389	17271		6.33972	4325		6.50666	15890		6.33444	29868								7.08444	9353		7.08444	12691		7.08444	93102		6.33694	18846		6.33972	13445		6.33694	20636		6.33417	11848		6.33417	17276		6.33444	10128
6.42722	17019		6.42306	4543		6.58999	16291		6.41778	30224								7.1675	9147		7.1675	12427		7.1675	93898		6.42028	19006		6.42306	13165		6.42028	20626		6.4175	12389		6.4175	17400		6.41778	10584
6.51056	17373		6.50639	4701		6.67333	16768		6.50111	26140								7.25111	9232		7.25111	12486		7.25111	95810		6.50361	19145		6.50639	13314		6.50361	20439		6.48667	13645		6.48667	18327		6.50111	10921
6.59389	17587		6.58972	4836		6.75666	16910		6.58444	25882								7.33444	9376		7.33444	12459		7.33444	98107		6.58694	19234		6.58972	13443		6.58694	20530		6.57111	12068		6.57111	16904		6.58444	11418
6.67722	17586		6.67306	4801		6.83999	17478		6.66778	25967								7.41778	9239		7.41778	12733		7.41778	99394		6.67028	19532		6.67306	13167		6.67028	20483		6.65444	12360		6.65444	16502		6.66778	12081
6.76056	17565		6.75639	5246		6.92333	17711		6.75111	25568								7.50111	9268		7.50111	12304		7.50111	100815		6.75361	19155		6.75639	13405		6.75361	20197		6.73778	12780		6.73778	16936		6.75111	12592
6.84389	17590		6.83972	5342		7.00666	18423		6.83444	25086								7.58444	9208		7.58444	12416		7.58444	102233		6.83694	19117		6.83972	13302		6.83694	20050		6.82111	13308		6.82111	17250		6.83444	12276
			6.92306	5426		7.08999	18786		6.91778	25477								7.66778	9569		7.66778	12529		7.66778	103588		6.92028	19399		6.92306	13496		6.92028	20152		6.90444	13915		6.90444	17119		6.91778	13201
			7.00639	5550		7.17333	18936		7.00111	24237								7.75111	9392		7.75111	12515		7.75111	104088		7.00361	19701		7.00639	13292		7.00361	20267		6.98778	13883		6.98778	17286		7.00111	13477
			7.08972	5745		7.25666	19155		7.08444	24244								7.83444	9265		7.83444	12498		7.83444	104661		7.08694	19666		7.08972	13135		7.08694	19999		7.07111	14101		7.07111	16862		7.08444	14130
			7.17306	5969		7.33999	19802		7.16778	23313								7.91778	9214		7.91778	12467		7.91778	105913		7.17028	19973		7.17306	13345		7.17028	19975		7.15444	14698		7.15444	17524		7.16778	14255
			7.25639	6142		7.42333	20377		7.25111	23353								8.00111	9097		8.00111	12631		8.00111	106731		7.25361	20574		7.25639	13385		7.25361	20286		7.23778	14591		7.23778	18072		7.25111	14665
			7.33972	6130		7.50666	20967		7.33444	22736																				7.33972	13435					7.32111	15099		7.32111	18660		7.33444	15330
			7.42306	6647		7.58999	21221		7.41778	22499																				7.42306	13312					7.40444	15173		7.40444	18993		7.41778	16065
			7.50639	6940		7.67333	22211		7.50111	22284																				7.50639	13340					7.48778	15347		7.48778	19356		7.50111	16945
			7.58972	6981		7.75666	22807		7.58444	21657																				7.58972	13241					7.57111	15625		7.57111	19361		7.58444	17518
			7.67306	7316		7.83999	23524		7.66778	21508																				7.67306	13222					7.65444	15544		7.65444	19294		7.66778	17781
			7.75639	7523		7.92333	23751		7.75111	20863																				7.75639	13247					7.73778	15538		7.73778	19078		7.75111	18783
			7.83972	7983		8.00666	24804		7.83444	20418																				7.83972	13280					7.82111	15816		7.82111	18925		7.83444	18622
			7.92306	8276					7.91778	19812																				7.92306	13262					7.90444	16774		7.90444	19589		7.91778	19524
			8.00639	8635					8.00111	19610																				8.00639	13068					7.98778	17015		7.98778	20176		8.00111	19970
																																				8.07111	15912		8.07111	19481

## Sheet: 4E
4E
S. Tm	IEC	Minimal voxel doubling time (min)									Mean	Std. Deviation
ΔfliCΔfljBΔprgIJ	wild type	71.0664	82.9596	112.258							88.76	21.2
Δ5	wild type	82.7653	101.261	60.0063	77.1619	84.7329	95.6304	76.8671	74.6748	78.7632	81.32	12.03
wild type	Nlrc4-/-	73.2318	80.9828	90.1594	77.5514						80.48	7.189

## Sheet: 4G
4G
Top			Bottom
Time (h)	Voxel (bacterial area)		Time (h)	Mean intensity of bacterial voxel, FRFP	Mean intensity of bacterial voxel, GFP
0	3934		0	978.631	836.539
0.0836111	4036		0.0836111	928.21
0.166944	4019		0.166944	942.448
0.251111	3910		0.251111	903.79
0.334444	3672		0.334444	931.741
0.417778	3814		0.417778	913.273
0.500278	3895		0.500278	930.182	807.44
0.584444	3690		0.584444	909.579
0.666944	4542		0.666944	1017.09
0.751111	3890		0.751111	952.789
0.833611	4894		0.833611	960.241
0.917778	4428		0.917778	929.847
1.00028	4722		1.00028	908.731	773.266
1.08361	5214		1.08361	923.81
1.16778	4911		1.16778	874.853
1.25111	4972		1.25111	864.562
1.33444	5069		1.33444	866.995
1.41778	5067		1.41778	853.015
1.50111	5159		1.50111	842.592	732.072
1.56694	5995		1.56694	850.356	738.092
1.81722	6300		1.81722	848.199	730.826
2.06806	5640		2.06806	792.447	694.138
2.31806	5942		2.31806	798.227	705.214
2.56806	6640		2.56806	797.896	727.629
2.81806	7941		2.81806	769.586	721.003
3.06806	8350		3.06806	778.903	762.728
3.31806	9771		3.31806	779.498	804.146
3.56806	10997		3.56806	772.518	868.525
3.81806	12804		3.81806	770.797	949.011
4.06806	13773		4.06806	773.392	1068.95
4.31806	15948		4.31806	776.19	1198.74
4.56806	17292		4.56806	793.461	1409.98
4.81806	20364		4.81806	793.756	1544.78
5.06806	22805		5.06806	788.438	1665.94
5.31806	25523		5.31806	791.838	1825.94
5.56806	27695		5.56806	786.941	1951.7
5.81806	32160		5.81806	790.275	2041.42
6.06806	34271		6.06806	799.004	2198.4
6.31806	36398		6.31806	808.642	2313.8
6.56806	38545		6.56806	811.41	2393.21
6.81806	38856		6.81806	837.277	2528.42
7.06806	40432		7.06806	845.972	2558.4
7.31806	42391		7.31806	846.184	2519.63
7.56806	40494		7.56806	878.838	2662.43
7.81806	32371		7.81806	898.988	2595.01
8.06806	24915		8.06806	929.848	2471.17

## Sheet: S3
S3
Time(min)	Wild type, 37°C, RodTox, rep1	Nlrc4-/-, 37°C, RodTox, rep1	Wild type, RT, RodTox, rep1	Nlrc4-/-, RT, RodTox, rep1	Wild type, 37°C, RodTox, rep2	Nlrc4-/-, 37°C, RodTox, rep2	Wild type, RT, RodTox, rep2	Nlrc4-/-, RT, RodTox, rep2
0	0	0	0	0	0	0	0	0
5	0	0	0	0	0	0	0	0
10	0.021053	0	0	0	0	0	0	0
15	0.021053	0	0	0	0	0	0	0
20	0.021053	0	0	0	0	0	0	0
25	0.031579	0	0	0	0	0	0	0
30	0.031579	0	0	0	0	0	0.02439	0
35	0.031579	0	0	0	0	0	0.02439	0
40	0.042105	0	0.0125	0	0.027027	0	0.02439	0
45	0.042105	0	0.025	0	0.081081	0	0.02439	0
50	0.063158	0.009091	0.025	0	0.135135	0	0.02439	0
55	0.063158	0.009091	0.025	0	0.162162	0	0.04878	0
60	0.073684	0.009091	0.05	0	0.27027	0	0.04878	0
65	0.115789	0.009091	0.05	0	0.27027	0	0.04878	0
70	0.136842	0.009091	0.1	0.011628	0.324324	0	0.04878	0
75	0.147368	0.009091	0.125	0.011628	0.324324	0	0.073171	0
80	0.168421	0.018182	0.15	0.011628	0.351351	0	0.097561	0
85	0.210526	0.018182	0.15	0.011628	0.378378	0	0.121951	0
90	0.252632	0.018182	0.2	0.011628	0.405405	0	0.170732	0
95	0.284211	0.018182	0.2	0.011628	0.459459	0	0.219512	0
100	0.326316	0.018182	0.25	0.011628	0.513514	0	0.268293	0
105	0.368421	0.018182	0.25	0.011628	0.513514	0	0.414634	0
110	0.389474	0.018182	0.2625	0.011628	0.513514	0	0.439024	0
115	0.410526	0.018182	0.2875	0.011628	0.540541	0	0.487805	0
120	0.494737	0.027273	0.3125	0.011628	0.567568	0	0.560976	0
125	0.536842	0.027273	0.35	0.011628	0.567568	0	0.609756	0
130	0.547368	0.027273	0.3875	0.011628	0.567568	0	0.658537	0
135	0.589474	0.027273	0.3875	0.011628	0.567568	0	0.731707	0
140	0.610526	0.027273	0.4125	0.011628	0.621622	0	0.756098	0
145	0.642105	0.036364	0.4125	0.011628	0.702703	0	0.780488	0
150	0.673684	0.036364	0.4375	0.011628	0.72973	0	0.804878	0
155	0.694737	0.036364	0.4875	0.011628	0.756757	0	0.829268	0
160	0.694737	0.036364	0.525	0.011628	0.756757	0	0.878049	0
165	0.705263	0.045455	0.55	0.023256	0.783784	0	0.902439	0
170	0.705263	0.045455	0.5625	0.023256	0.783784	0	0.926829	0
175	0.715789	0.045455	0.5875	0.023256	0.783784	0	0.926829	0
180	0.726316	0.045455	0.5875	0.023256	0.783784	0	0.926829	0
185	0.726316	0.045455	0.5875	0.023256	0.783784	0	0.95122	0
190	0.726316	0.045455	0.6125	0.023256	0.783784	0	0.95122	0
195	0.726316	0.045455	0.6375	0.023256	0.783784	0	0.95122	0
200	0.726316	0.045455	0.65	0.023256	0.783784	0	0.95122	0
205	0.726316	0.045455	0.6625	0.023256	0.783784	0	0.95122	0
210	0.726316	0.045455	0.6625	0.023256	0.783784	0	0.95122	0
215	0.726316	0.045455	0.6625	0.023256	0.783784	0	0.95122	0
220	0.726316	0.045455	0.6625	0.023256	0.783784	0	0.95122	0
225	0.726316	0.045455	0.6625	0.023256	0.783784	0	0.95122	0
230	0.726316	0.045455	0.6875	0.023256	0.783784	0	0.95122	0
235	0.726316	0.054545	0.6875	0.023256	0.783784	0	0.95122	0
240	0.726316	0.054545	0.6875	0.023256	0.783784	0	0.95122	0
245	0.726316	0.054545	0.6875	0.023256	0.783784	0	0.95122	0
250	0.726316	0.054545	0.6875	0.023256	0.783784	0	0.95122	0
255	0.726316	0.054545	0.7	0.023256	0.783784	0	0.95122	0
260	0.726316	0.054545	0.7125	0.023256	0.783784	0	0.95122	0
265	0.726316	0.054545	0.7125	0.023256	0.783784	0	0.95122	0
270	0.726316	0.054545	0.7125	0.023256	0.783784	0	0.95122	0
275	0.726316	0.054545	0.7125	0.023256	0.783784	0	0.95122	0
280	0.726316	0.063636	0.7125	0.023256	0.783784	0	0.95122	0
285	0.726316	0.063636	0.7125	0.023256	0.783784	0	0.95122	0
290	0.726316	0.063636	0.7125	0.023256	0.783784	0	0.95122	0
295	0.726316	0.063636	0.7125	0.023256	0.783784	0	0.95122	0
300	0.726316	0.063636	0.7125	0.023256	0.783784	0	0.95122	0
305	0.726316	0.063636	0.7125	0.023256	0.783784	0	0.95122	0
310	0.726316	0.063636	0.7125	0.023256	0.783784	0	0.95122	0
315	0.726316	0.063636	0.7125	0.023256	0.783784	0	0.95122	0
320	0.726316	0.063636	0.7125	0.023256	0.783784	0	0.95122	0
325	0.726316	0.063636	0.7125	0.023256	0.783784	0	0.95122	0
330	0.726316	0.063636	0.7125	0.023256	0.783784	0	0.95122	0
335	0.726316	0.063636	0.7125	0.023256	0.783784	0	0.95122	0
340	0.726316	0.063636	0.7125	0.023256	0.783784	0	0.95122	0

## Sheet: S6A
S6A
Time (h)	Voxel (bacterial area)	Bacterial voxel doubling times	exponetial fit		Time (h)	Voxel (bacterial area)	Bacterial voxel doubling times	exponetial fit		Time (h)	Voxel (bacterial area)	Bacterial voxel doubling times	exponetial fit
0	3178		712.693		0	1092		141.351		0.16666	4512		1363.24
0.0855556	2696		749.285		0.083333	1050		147.382		0.249993	4453		1405.98
0.168889	2754		786.731		0.1675	882		153.733		0.33416	4564		1450.51
0.253056	2667		826.452		0.250833	817		160.292		0.417493	4330		1495.99
0.337222	2522		868.178		0.334167	741		167.13		0.503049	4351		1544.17
0.420556	2518		911.567		0.4175	744		174.26		0.587216	4112		1593.08
0.503889	2610		957.123		0.500833	771		181.694		0.670549	4249		1643.03
0.587222	2388		1004.96		0.584167	740		189.445		0.753882	4231		1694.54
0.670556	2639		1055.18		0.666667	1121		197.445		0.837216	4431		1747.67
0.753889	2592		1107.91		0.750833	1016		205.954		0.920549	4690		1802.47
0.836389	2653		1162.72		0.834167	999		214.74		1.00388	4794		1858.99
0.920556	2466		1221.42		0.9175	964		223.901		1.08722	4745		1917.28
1.00389	2713	-358.529	1282.46		1.00083	982	733.011	233.453		1.17055	4827	491.255	1977.39
1.08722	2429	-791.518	1346.56		1.08417	921	278.044	243.412		1.25305	4973	318.111	2038.76
1.17056	2534	-998.388	1413.85		1.1675	957	300.181	253.797		1.33722	5044	246.729	2103.33
1.25389	2596	-6590.64	1484.51		1.25083	955	195.545	264.624		1.41972	4858	218.907	2168.61
1.33722	2544	-5419.37	1558.7		1.33417	828	242.701	275.913		1.50388	4732	240.865	2237.3
1.42056	2572	4232.6	1636.6		1.4175	895	308.161	287.684		1.58722	4747	269.951	2307.45
1.50389	2663	2180.32	1718.39		1.50083	803	1237.54	299.957		1.67055	4865	349.805	2379.8
1.58722	2660	1704.9	1804.27		1.58417	792	-569.959	312.753		1.75388	4975	364.454	2454.41
1.67056	2600	1268.32	1894.44		1.6675	904	-157.274	326.096		1.83722	4949	460.481	2531.37
1.75389	2674	2399.82	1989.12		1.75083	829	-164.426	340.007		1.92055	5092	609.252	2610.74
1.83722	2782	709.054	2088.52		1.83417	854	-209.224	354.512		2.00388	5182	698.449	2692.6
1.92056	2776	600.698	2192.9		1.9175	903	-267.611	369.636		2.08722	5466	497.029	2777.02
2.00389	2839	404.427	2302.49		2	1155	-3896.75	385.244		2.17055	5588	358.937	2864.09
2.08722	2872	383.356	2417.56		2.08417	1023	696.187	401.847		2.25388	5590	284.506	2953.9
2.17056	2902	285.89	2538.39		2.1675	980	359.212	418.99		2.33722	5760	256.136	3046.51
2.25389	2905	303.189	2665.24		2.25083	1051	243.707	436.865		2.42055	5697	191.993	3142.04
2.33722	3030	275.802	2798.44		2.33417	1025	189.781	455.502		2.50388	5886	191.533	3240.55
2.42278	3650	163.229	2942.12		2.4175	1089	147.149	474.934		2.58722	5850	184.197	3342.16
2.50722	3886	117.347	3091.17		2.50083	1050	137.833	495.195		2.67055	5780	207.62	3446.95
2.59111	3921	96.3477	3246.71		2.58417	1079	153.851	516.321		2.75388	6207	203.222	3555.03
2.67389	4026	85.8584	3407.86		2.6675	1098	183.362	538.348		2.83722	6103	213.995	3666.49
2.75778	4086	83.1727	3579.33		2.75083	1106	191.467	561.314		2.92055	6442	214.74	3781.45
2.84111	4172	82.6462	3758.22		2.83417	1145	231.564	585.261		3.00305	6637	200.824	3898.81
2.92389	4132	85.6626	3944.76		2.9175	1181	280.577	610.229		3.08916	6984	188.585	4025.2
3.00833	4546	84.5198	4144.59		3.00083	1191	340.91	636.261		3.17249	6610	193.625	4151.41
3.09333	4762	83.7192	4355.97		3.08417	1205	220.41	663.405		3.25666	6816	189.469	4282.89
3.17722	4693	89.4575	4575.15		3.1675	1190	219.334	691.707		3.33999	6933	190.074	4417.18
3.26056	4840	97.51	4803.8		3.25083	1262	219.14	721.216		3.42333	6870	196.064	4555.68
3.34389	5128	106.264	5043.88		3.33417	1253	210.06	751.984		3.50666	6950	212.557	4698.52
3.42722	5232	119.327	5295.95		3.41694	1452	166.198	783.846		3.58999	6981	228.014	4845.84
3.51056	5695	109.803	5560.62		3.5025	1435	138.621	818.196		3.67333	7116	251.893	4997.78
3.59389	5868	100.637	5838.52		3.58889	1482	128.191	854.409		3.75666	7333	287.214	5154.48
3.67722	6232	92.3227	6130.31		3.67306	1559	115.968	891.231		3.83999	7355	298.218	5316.1
3.76056	6387	87.8226	6436.68		3.75639	1602	108.223	929.252		3.92333	7492	333.345	5482.78
3.84389	6688	84.5589	6758.36		3.83972	1619	106.701	968.895		4.00666	7804	303.224	5654.69
3.92722	6942	82.9402	7096.12		3.92306	1604	110.106	1010.23		4.08999	7861	273.377	5831.99
4.01056	7455	81.221	7450.76		4.00639	1772	102.757	1053.33		4.17333	8351	203.771	6014.85
4.09389	7731	78.2408	7823.12		4.08972	1790	101.395	1098.26		4.25666	8381	189.365	6203.44
4.17667	7462	83.6344	8211.42		4.17306	1884	99.4111	1145.12		4.33999	8491	175.854	6397.94
4.26	9464	71.4619	8621.8		4.25639	1935	102.22	1193.97		4.42333	8856	157.661	6598.55
4.34389	9019	71.0664	9055.62		4.33972	2029	101.703	1244.9		4.50666	8988	156.006	6805.44
4.42722	9296	72.2388	9508.19		4.42306	2068	107.11	1298.01		4.58999	9321	147.293	7018.82
4.51056	9622	73.67	9983.37		4.50639	2153	102.054	1353.39		4.67333	9895	134.312	7238.89
4.59389	10232	74.6275	10482.3		4.58972	2151	105.512	1411.12		4.75666	9592	136.832	7465.86
4.67722	10876	73.3903	11006.2		4.67306	2239	107.271	1471.33		4.83999	9825	139.465	7699.95
4.76056	11385	72.9337	11556.2		4.75639	2251	112.117	1534.09		4.92333	10508	132.628	7941.38
4.84389	12040	71.6422	12133.8		4.83972	2323	114.694	1599.54		5.00666	10524	134.005	8190.37
4.92722	12531	71.7059	12740.2		4.92306	2451	113.775	1667.78		5.08999	10368	144.017	8447.18
5.01056	12867	73.169	13376.9		5.00639	2464	118.198	1738.93		5.17333	10807	147.552	8712.03
5.09389	13526	74.5164	14045.4		5.08972	2616	121.716	1813.11		5.25666	11145	151.889	8985.19
5.17722	13917	76.7177	14747.3		5.17306	2674	120.419	1890.46		5.33999	11337	151.696	9266.92
5.26056	14297	83.7499	15484.3		5.25639	2809	118.2	1971.11		5.42333	11958	147.56	9557.48
5.34389	14781	85.6728	16258.2		5.33972	2994	110.134	2055.2		5.50666	12208	146.857	9857.15
5.42722	15108	85.5394	17070.7		5.42306	3081	104.853	2142.88		5.58999	12590	142.675	10166.2
5.51056	15216	91.6355	17923.8		5.50639	3250	97.4275	2234.29		5.67249	13868	126.94	10481.7
5.59389	16057	96.3864	18819.6		5.58972	3382	92.0704	2329.61		5.75666	13031	129.605	10813.7
5.67722	16132	104.978	19760.1		5.67306	3366	91.2514	2428.99		5.83999	13292	128.293	11152.8
5.76056	16276	115.569	20747.7		5.75639	3531	90.9836	2532.62		5.92333	13737	131.61	11502.5
5.84389	16400	128.07	21784.6		5.83972	3560	93.0093	2640.66		6.00666	13919	137.254	11863.1
5.92722	16673	142.112	22873.3		5.92306	3681	96.4525	2753.32		6.08999	14328	136.024	12235.1
6.01056	16793	157.618	24016.4		6.00639	3855	98.7261	2870.78		6.17333	14230	143.293	12618.7
6.09389	16943	175.825	25216.7		6.08972	3971	100.357	2993.25		6.25666	14730	153.749	13014.4
6.17722	17038	201.232	26476.9		6.17306	4167	102.232	3120.94		6.33999	15098	161.727	13422.4
6.26056	16985	231.828	27800.1		6.25639	4242	104.623	3254.08		6.42333	15528	167.234	13843.3
6.34389	17271	263.601	29189.5		6.33972	4325	109.614	3392.91		6.50666	15890	174.274	14277.3
6.42722	17019	319.908	30648.2		6.42306	4543	111.171	3537.65		6.58999	16291	174.155	14725
6.51056	17373	366.988	32179.9		6.50639	4701	110.12	3688.57		6.67333	16768	174.715	15186.6
6.59389	17587	411.602	33788.1		6.58972	4836	109.992	3845.93		6.75666	16910	172.938	15662.8
6.67722	17586	495.982	35476.8		6.67306	4801	113.182	4010		6.83999	17478	154.219	16153.9
6.76056	17565	529.729	37249.7		6.75639	5246	107.215	4181.07		6.92333	17711	154.541	16660.4
6.84389	17590	586.754	39111.4		6.83972	5342	106.713	4359.44		7.00666	18423	151.153	17182.8
					6.92306	5426	107.228	4545.42		7.08999	18786	147.432	17721.5
					7.00639	5550	110.503	4739.33		7.17333	18936	148.75	18277.2
					7.08972	5745	113.034	4941.52		7.25666	19155	151.113	18850.3
					7.17306	5969	113.211	5152.33		7.33999	19802	155.33	19441.3
					7.25639	6142	113.859	5372.13		7.42333	20377	156.159	20050.9
					7.33972	6130	117.439	5601.31		7.50666	20967	155.351	20679.6
					7.42306	6647	114.118	5840.27		7.58999	21221	156.492	21328
					7.50639	6940	110.887	6089.42		7.67333	22211	151.883	21996.7
					7.58972	6981	110.46	6349.21		7.75666	22807	147.156	22686.4
					7.67306	7316	107.764	6620.07		7.83999	23524	140.944	23397.7
					7.75639	7523	106.203	6902.49		7.92333	23751	140.81	24131.3
					7.83972	7983	104.422	7196.96		8.00666	24804	135.752	24887.9
					7.92306	8276	99.2847	7503.99		8.08999	25658	131.413	25668.3
					8.00639	8635	95.1388	7824.12		8.17333	26720	123.909	26473.1
					8.08972	8824	94.1424	8157.9		8.25666	27104	120.464	27303.1
					8.17306	9338	91.9218	8505.93		8.33999	28357	116.659	28159.2
					8.25639	9562	91.478	8868.8		8.42333	28678	117.561	29042.1
					8.33972	9735	92.7226	9247.15		8.50666	30109	115.137	29952.7
					8.42306	10306	94.0384	9641.64		8.58999	30977	112.258	30891.9
					8.50639	10542	94.7592	10053		8.67333	31851	112.82	31860.5
					8.58972	11043	93.6742	10481.8		8.75666	32156	115.113	32859.4
					8.67306	11190	97.3	10929		8.83999	32495	120.373	33889.7
					8.75639	11928	96.6108	11395.2		8.92333	33780	122.984	34952.3
					8.83972	12210	98.3543	11881.4		9.00666	34783	127.545	36048.2
					8.92306	12794	97.1122	12388.2		9.08999	35320	132.694	37178.5
					9.00639	13404	94.8936	12916.8		9.17333	35978	138.509	38344.2
					9.08972	13871	92.9952	13467.8		9.25666	37084	140.739	39546.5
					9.17306	14244	93.4647	14042.3		9.33999	39166	137.997	40786.4
					9.25639	15096	90.3197	14641.4		9.42333	39979	134.567	42065.2
					9.33972	15536	89.4193	15266		9.50666	40830	135.018	43384.2
					9.42306	16041	90.3923	15917.3		9.58944	40778	138.965	44735.2
					9.50639	16792	89.349	16596.3		9.6736	40215	148.487	46152.1
					9.58972	17778	87.4468	17304.4		9.75694	40922	158.488	47599.2
					9.67306	18081	87.7494	18042.6		9.84027	42081	168.685	49091.7
					9.75639	18446	91.2848	18812.3		9.9236	42374	187.19	50630.9
					9.83972	19641	90.3497	19614.8		10.0069	43050	203.442	52218.4
					9.92306	20805	88.5174	20451.6		10.0903	44327	211.994	53855.7
					10.0064	21537	87.2792	21324.1		10.1736	45259	220.88	55544.3
					10.0897	21915	88.0506	22233.8		10.2569	45357	240.194	57285.8
					10.1731	23116	87.431	23182.4		10.3403	46566	247.718	59082
					10.2564	24174	87.1054	24171.3		10.4236	46309	248.24	60934.5
					10.3397	25304	85.3815	25202.5		10.5069	46613	250.124	62845.1
					10.4231	26457	84.1202	26277.7		10.5903	47186	244.852	64815.5
					10.5064	27440	83.9437	27398.7		10.6736	48338	236.791	66847.8
					10.5897	28319	84.4447	28567.6		10.7569	48286	258.771	68943.7
					10.6731	29826	82.9596	29786.3		10.8403	50084	262.151	71105.4
					10.7564	30986	83.0549	31057		10.9236	50649	252.907	73334.9
					10.8397	31376	86.8838	32382		11.0069	50515	270.428	75634.3
					10.9231	32746	88.9537	33763.4		11.0903	51478	283.12	78005.7
					11.0064	34697	87.8672	35203.8		11.1736	52385	278.156	80451.6
					11.0897	36028	87.393	36705.6		11.2569	54098	250.605	82974.1
					11.1731	38259	86.2498	38271.5		11.3403	55320	230.561	85575.7
					11.2564	39630	85.4195	39904.2		11.4236	56681	208.005	88258.8
					11.3397	41104	84.9973	41606.6		11.5069	57509	197.083	91026.1
					11.4231	42659	84.7236	43381.6		11.5903	59262	186.086	93880.2
					11.5064	44777	83.5229	45232.3		11.6736	59898	181.583	96823.8
					11.5897	46092	83.7695	47161.9		11.7569	60943	176.289	99859.6
					11.6731	48243	83.9181	49173.9		11.8403	62203	176.092	102991
					11.7564	50114	83.7486	51271.7		11.9236	63209	172.289	106220
					11.8397	51496	84.8499	53459		12.0069	63784	173.593	109550
					11.9231	53555	87.2596	55739.6		12.0903	64258	184.321	112985
					12.0064	54398	91.893	58117.6		12.1736	63573	207.529	116528
					12.0897	57582	93.0719	60596.9		12.2569	64176	227.23	120181
					12.1731	58730	96.3207	63182		12.3403	63891	264.404	123950
					12.2564	61855	96.0153	65877.4		12.4236	64820	304.61	127836
					12.3397	61592	100.677	68687.9		12.5069	65239	354.323	131844
					12.4231	65513	101.356	71618.2		12.5903	65017	45.424	135978
					12.5064	63919	109.817	74673.5		12.6736	64932	537.163	140242
					12.5897	65001	118.863	77859.1		12.7569	65412	44.4083	144639
					12.6731	68521	123.885	81180.7		12.8403	65808	780.441	149174
					12.7564	68970	131.265	84643.9		12.9236	66876	891.111	153851
					12.8397	70759	137.434	88254.9		13.0069	67428	790.484	158675
					12.9231	72901	138.386	92020		13.0903	67469	810.259	163650
					13.0064	73095	147.306	95945.6		13.1736	67729	43.871	168781
					13.0897	75704	151.74	100039		13.2569	66137	43.7764	174073
					13.1731	77302	158.568	104307		13.3403	66164	44.3621	179531
					13.2564	79993	156.961	108756		13.4236	65440	37.5044	185160
					13.3397	80924	159.102	113396		13.5069	63822	7727.45	190966
					13.4231	83073	154.829	118234		13.5903	62990	42.0424	196954
					13.5064	84222	157.361	123278		13.6736	62250	-969.087	203129
					13.5897	85274	154.811	128537		13.7569	61600	-570.048	209498
					13.6731	87723	158.259	134020		13.8403	59751	-394.05	216067
					13.7564	89836	162.372	139738		13.9236	58268	-300.628	222841
					13.8397	89374	167.706	145699		14.0069	57012	-248.723	229828
					13.9231	91124	178.569	151915
					14.0064	92791	184.115	158396

## Sheet: S6B
S6B
Time (h)	Voxel (bacterial area)	Bacterial voxel doubling times	exponetial fit		Time (h)	Voxel (bacterial area)	Bacterial voxel doubling times	exponetial fit		Time (h)	Voxel (bacterial area)	Bacterial voxel doubling times	exponetial fit		Time (h)	Voxel (bacterial area)	Bacterial voxel doubling times	exponetial fit		Time (h)	Voxel (bacterial area)	Bacterial voxel doubling times	exponetial fit		Time (h)	Voxel (bacterial area)	Bacterial voxel doubling times	exponetial fit		Time (h)	Voxel (bacterial area)	Bacterial voxel doubling times	exponetial fit		Time (h)	Voxel (bacterial area)	Bacterial voxel doubling times	exponetial fit		Time (h)	Voxel (bacterial area)	Bacterial voxel doubling times	exponetial fit
0	8937		5264.75		0	17800		12978.2		0	3088		1859.57		0.75	2778		2022.06		0.75	3578		3022.56		0.75	16640		13389.3		0	2301		942.397		0	5049		1948.14		0	7724		3088.63
0.083611	8286		5490.66		0.083611	19149		13431.6		0.0836111	3138		1970.51		0.833611	2803		2115.26		0.833611	3567		3149.18		0.833611	16775		13885.1		0.084444	2432		986.453		0.083611	4834		2041.01		0.084444	7654		3229.46
0.166944	8600		5725.45		0.166944	19123		13899.3		0.166944	3196		2087.67		0.917778	2660		2213.43		0.917778	3445		3282		0.917778	16660		14402.8		0.167778	2399		1031.95		0.172222	4518		2144.26		0.167778	8102		3374.74
0.250278	8420		5970.29		0.250278	18016		14383.2		0.250278	3168		2211.8		1.00111	2784		2315.11		1.00111	3669		3419.02		1.00111	16896		14934.3		0.251111	2425		1079.54		0.255556	4636		2246.12		0.251111	8080		3526.55
0.333611	8739		6225.6		0.335833	18330		14897.6		0.335833	3173		2346.92		1.08444	2799		2421.47		1.08444	3501		3561.76		1.08444	16994		15485.5		0.335278	2424		1129.84		0.339722	4254		2353.91		0.335278	7925		3686.81
0.416944	8552		6491.83		0.419167	18903		15416.3		0.419167	3348		2486.46		1.16778	2908		2532.71		1.16778	3647		3710.47		1.16778	17225		16057		0.417778	2578		1181.41		0.422222	4152		2464.59		0.417778	7831		3850.97
0.500278	8738		6769.44		0.5025	19391		15953.1		0.5025	3761		2634.3		1.25083	3091		2648.66		1.25083	3944		3864.85		1.25083	18264		16647.6		0.501944	2633		1236.45		0.506389	4294		2582.87		0.501944	7870		4025.97
0.584444	9186		7061.89		0.586667	18912		16514.2		0.586667	3453		2792.53		1.33444	3014		2770.75		1.33444	4107		4026.76		1.33444	18483		17264		0.584444	2674		1292.9		0.588889	4246		2704.31		0.584444	8382		4205.23
0.667778	9515		7363.88		0.67	19704		17089.2		0.67	3609		2958.57		1.41778	3177		2898.04		1.41778	4143		4194.88		1.41778	18808		17901.2		0.668611	2615		1353.13		0.673056	4177		2834.1		0.668611	7908		4396.33
0.751111	9898		7678.78		0.753333	19858		17684.2		0.753333	3585		3134.47		1.50111	3230		3031.17		1.50111	4265		4370.01		1.50111	19035		18561.8		0.751944	2798		1415.54		0.756389	4033		2968.73		0.751944	7555		4594.1
0.833611	10115		8003.8		0.836667	20265		18299.9		0.836667	3947		3320.84		1.58417	3404		3169.95		1.58417	4726		4551.84		1.58417	19366		19244.5		0.835278	2531		1480.82		0.838889	4353		3108.32		0.835278	7731		4800.76
0.916944	10704		8346.07		0.919167	21045		18930.6		0.919167	4421		3516.26		1.66778	3429		3316.07		1.66778	4885		4742.52		1.66778	19985		19957.2		0.918611	2530		1549.12		0.923056	4196		3257.49		0.918611	7676		5016.72
1.00028	11308	145.111	8702.97		1.0025	21791	261.219	19589.7		1.0025	4460	110.109	3725.32		1.75111	3558	145.8	3468.4		1.75111	4882	107.048	4940.52		1.75111	21025	175.444	20693.7		1.00194	2710	321.652	1620.56		1.00639	4178	-245.566	3412.23		1.00194	8675	1528.14	5242.39
1.08361	10822	147.778	9075.14		1.08667	21355	261.934	20278.7		1.08667	4476	103.07	3949.09		1.83417	3572	136.958	3627.2		1.83417	4922	101.744	5146.09		1.83417	21923	151.185	21454.8		1.08528	2711	374.012	1695.3		1.08972	4399	-432.82	3574.33		1.08528	8481	976.107	5478.22
1.16694	11795	122.51	9463.22		1.17556	23433	189.637	21032.8		1.17556	4833	93.3583	4200.04		1.9175	3705	136.486	3793.83		1.9175	5379	98.0234	5360.94		1.9175	21951	148.826	22246.7		1.16861	2784	355.479	1773.49		1.17306	4274	-908.534	3744.13		1.16861	8218	1210.11	5724.65
1.25111	11560	114.725	9872.03		1.25889	23414	159.785	21765.1		1.25889	4859	90.1512	4449.76		2.00111	3862	126.543	3968.7		2.00111	5638	90.2605	5585.52		2.00111	22383	141.451	23070.5		1.25194	2746	405.595	1855.28		1.25639	5017	847.99	3921.99		1.25194	8540	655.417	5982.17
1.33444	11720	118.943	10294.2		1.34222	24289	149.479	22522.9		1.34222	5308	84.7019	4714.32		2.08444	4212	117.052	4151.02		2.08444	5862	87.4207	5818.71		2.08444	23304	135.65	23921.9		1.33528	2890	358.911	1940.84		1.33972	4961	455.675	4108.31		1.33528	8926	474.868	6251.28
1.41778	12033	121.35	10734.4		1.42556	24223	148.452	23307.1		1.42556	5659	80.3575	4994.62		2.1675	4365	108.189	4341.07		2.1675	6033	84.7329	6060.81		2.1675	24670	126.374	24801.8		1.41861	2924	404.064	2030.35		1.42306	5348	185.883	4303.47		1.41861	8838	325.159	6532.49
1.50111	12208	131.597	11193.5		1.50944	24748	145.751	24124.1		1.50944	5740	79.0489	5293.62		2.25111	4496	101.909	4541.17		2.25111	5863	93.9989	6314.71		2.25111	26067	116.266	25720.2		1.50194	2975	355.923	2123.99		1.50639	5345	167.18	4507.91		1.50194	9006	307.159	6826.35
1.58444	12518	136.259	11672.1		1.59222	25303	142.134	24958.4		1.59222	5970	74.8402	5606.2		2.33417	4806	96.1339	4749.08		2.33417	5862	102.449	6577.46		2.33417	27035	110.439	26666.2		1.58528	2869	339.532	2221.95		1.58972	5533	126.159	4722.06		1.58528	9043	269.034	7133.43
1.66778	13090	142.562	12171.3		1.67556	26051	145.063	25827.4		1.67556	6916	68.6398	5939.53		2.4175	5175	85.5985	4967.25		2.4175	6134	109.014	6852.06		2.4175	27620	104.438	27650.3		1.66861	3027	315.05	2324.42		1.67306	5765	120.56	4946.38		1.66861	9040	278.308	7454.32
1.75028	13259	149.012	12686.4		1.75944	26384	147.622	26732.7		1.75944	6705	69.7335	6295.1		2.50111	5210	83.3773	5196.21		2.50111	6274	115.976	7139.11		2.50111	29093	98.5671	28674.2		1.75194	2989	290.063	2431.62		1.75639	5985	107.17	5181.35		1.75194	9093	243.434	7789.65
1.83444	13506	160.844	13234.5		1.84278	27500	148.122	27663.5		1.84278	7017	72.6301	6669.39		2.58444	5440	78.9784	5434.92		2.58444	6652	128.975	7437.17		2.58444	29422	95.6304	29732.5		1.83528	3031	285.872	2543.77		1.83972	6326	95.2158	5427.49		1.83528	9118	249.208	8140.06
1.91778	13722	169.382	13800.4		1.92556	29833	136.09	28620.2		1.92556	8027	67.7596	7063.2		2.6675	5682	79.1853	5683.75		2.6675	6643	131.79	7746.61		2.6675	30052	98.2135	30826		1.91861	3133	235.53	2661.09		1.92306	6366	96.6611	5685.32		1.91861	9063	300.101	8506.24
2.00111	14313	163.37	14390.6		2.00944	29908	130.782	29623.4		2.00944	7468	70.1172	7486.04		2.75111	5853	77.1514	5945.74		2.75111	6935	132.945	8071.13		2.75111	31217	100.022	31967.6		2.00194	3210	238.512	2783.81		2.00639	6543	93.8011	5955.41		2.00194	9084	374.557	8888.89
2.08444	14711	149.75	15006		2.09278	30423	127.05	30654.9		2.09278	7800	73.1589	7931.14		2.83444	6131	77.3174	6218.89		2.83444	6953	142.149	8408.1		2.83444	32539	99.5991	33147.3		2.08528	3265	249.641	2912.2		2.08972	6745	95.2814	6238.32		2.08528	9189	532.335	9288.75
2.16778	15075	150.212	15647.7		2.17611	32224	124.076	31722.2		2.17611	8296	76.0829	8402.69		2.91778	6553	77.1619	6504.57		2.91778	7296	149.819	8759.14		2.91778	34295	96.4035	34370.7		2.16861	3414	222.691	3046.51		2.17306	6953	99.2993	6534.67		2.16861	9377	475.567	9706.6
2.25111	15580	137.569	16316.8		2.25944	32803	116.573	32826.7		2.25944	8775	76.9143	8902.29		3.00083	6743	77.7708	6802.37		3.00083	7111	157.278	9123.59		3.00083	35197	96.5867	35634.8		2.25194	3622	190.806	3187.01		2.25639	7207	102.115	6845.1		2.25194	9439	480.604	10143.2
2.33444	16419	128.052	17014.6		2.34278	33405	114.77	33969.7		2.34278	9589	75.8758	9431.59		3.08444	6910	82.3594	7115.93		3.08444	7484	157.326	9505.79		3.08444	36274	99.6773	36954.4		2.335	3867	154.703	3333.49		2.33972	7462	107.693	7170.27		2.335	10127	436.948	10598
2.41778	17138	119.449	17742.2		2.42611	34179	112.908	35152.4		2.42611	9670	76.9044	9992.36		3.16778	7228	83.4016	7442.83		3.16778	7549	154.073	9902.66		3.16778	37417	102.547	38318.3		2.41806	3860	142.331	3486.71		2.42306	7543	112.85	7510.89		2.41806	10880	307.705	11073.1
2.50111	17901	110.802	18500.9		2.50944	35511	112.637	36376.4		2.50944	10471	74.4627	10586.5		3.25083	7497	84.3037	7783.58		3.25083	7636	158.718	10314.7		3.25083	39837	99.4818	39727.6		2.50139	4033	125.736	3647.51		2.50639	7866	111.772	7867.7		2.50139	12117	185.556	11571.2
2.58444	19724	96.8947	19292.1		2.59278	36887	111.978	37642.9		2.59278	11096	72.9796	11215.9		3.33444	7759	87.8434	8142.37		3.33444	7754	159.512	10746.8		3.33444	40336	99.523	41198.8		2.585	4124	115.396	3816.3		2.58972	8392	108.713	8241.45		2.585	12477	138.568	12093.5
2.66778	21568	82.7653	20117.1		2.67556	40798	102.31	38944.7		2.67556	13166	63.8527	11878.2		3.41778	8050	89.4201	8516.42		3.41778	8203	162.493	11195.5		3.41778	41613	99.1343	42719.2		2.66889	4087	110.725	3993.51		2.67306	8650	106.73	8632.96		2.66889	12876	101.802	12641.2
2.75111	19802	83.983	20977.3		2.75944	40405	101.261	40309.9		2.75944	12683	61.0353	12589.3		3.50111	8122	91.8052	8907.66		3.50111	8415	160.858	11662.9		3.50111	42653	100.764	44295.8		2.75278	4370	105.482	4178.94		2.75639	9093	102.355	9043.07		2.75278	13489	87.9343	13213.8
2.83444	21145	83.1812	21874.4		2.84278	41642	102.55	41713.4		2.84278	13238	61.2209	13337.8		3.58417	8163	97.2878	9315.48		3.58417	8617	156.309	12148.1		3.58417	43618	103.323	45925		2.83611	4593	102.116	4371.67		2.83972	9359	99.3686	9472.66		2.83611	13856	80.6698	13808.2
2.91778	21778	84.0763	22809.8		2.92611	42648	104.629	43165.8		2.92611	13762	62.3094	14130.8		3.66778	8526	104.753	9744.88		3.66778	8897	149.661	12657		3.66778	43771	108.657	47625.7		2.92028	4532	106.876	4575.35		2.92306	9687	95.3447	9922.66		2.92028	14000	78.7632	14435.7
3.00111	22422	86.7218	23785.2		3.00944	43917	102.859	44668.7		3.00944	14809	60.0063	14971		3.75111	8717	111.075	10192.5		3.75111	9309	140.318	13185.5		3.75111	45098	116.259	49383.3		3.00361	4808	107.261	4786.37		3.00639	10416	89.7401	10394		3.00361	14306	80.075	15085.1
3.08444	23166	89.3653	24802.4		3.09278	44941	104.607	46224		3.09278	15003	62.952	15861.1		3.83444	8855	120.466	10660.8		3.83444	9520	130.874	13736		3.83444	47400	119.979	51205.9		3.08694	4919	109.803	5007.11		3.08972	10839	85.8513	10887.8		3.08694	14569	84.2955	15763.7
3.16778	25737	85.6196	25863		3.17611	46313	107.662	47833.5		3.17611	16211	64.4482	16804.2		3.91778	8874	134.08	11150.5		3.91778	9743	126.666	14309.5		3.91778	47969	125.94	53095.7		3.16944	5793	95.6007	5235.67		3.17306	11405	82.1819	11405		3.16944	15733	85.861	16465.5
3.25111	25069	90.1271	26969		3.25944	47222	109.885	49498.9		3.25944	16341	68.4239	17803.3		4.00111	9245	139.871	11662.8		4.00111	10188	117.152	14906.9		4.00111	48888	130.723	55055.2		3.25361	5385	98.6044	5479.61		3.25639	12006	78.9063	11946.8		3.25361	15188	96.1066	17213.8
3.33444	26219	94.1527	28122.3		3.30139	48565	110.536	50359		3.30139	17529	67.7991	18328.4		4.08444	9295	150.269	12198.5		4.08444	10608	113.121	15529.2		4.08444	50049	136.322	57087		3.33611	5999	91.0246	5729.74		3.33972	12598	76.1695	12514.4		3.33611	16321	104.96	17980.2
3.41778	27018	98.1948	29324.9		3.38472	49975	111.764	52112.4		3.38472	18524	68.2664	19418.2		4.16778	9228	170.74	12758.9		4.16778	10747	110.302	16177.6		4.16778	51453	141.162	59193.9		3.42028	5770	91.426	5996.69		3.42306	13101	74.6748	13108.8		3.42028	16121	120.073	18797.3
3.50111	27554	103.992	30578.9		3.46889	50827	116.147	53945.4		3.46889	18836	69.955	20584.6		4.25111	9279	194.469	13345.1		4.25111	11273	107.069	16853		4.25111	52459	146.914	61378.4		3.50361	6051	92.2753	6273.26		3.50639	13352	76.6026	13731.6		3.50361	16347	137.221	19642.9
3.58444	28452	109.625	31886.6		3.55222	50982	125.792	55823.6		3.55222	19295	74.4118	21808.5		4.33444	9258	226.748	13958.1		4.33444	11750	104.705	17556.6		4.33444	54103	144.324	63643.7		3.58694	6427	89.7913	6562.58		3.58972	13306	82.1966	14383.9		3.58694	16183	153.44	20526.6
3.66778	30512	104.241	33250.1		3.63556	50830	141.326	57767.3		3.63556	20069	78.4409	23105.2		4.4175	9283	248.467	14597.2		4.4175	12144	103.613	18287.1		4.4175	56246	140.606	65984.5		3.67028	6587	89.7148	6865.24		3.67306	13613	87.8757	15067.2		3.67028	16604	169.184	21449.9
3.75111	28932	105.897	34672		3.71889	50500	165.798	59778.7		3.71889	20647	83.3558	24478.9		4.50111	9262	314.304	15270		4.50111	12391	103.86	19053.2		4.50111	57886	135.597	68428		3.75361	6937	90.8296	7181.86		3.75639	14000	94.7752	15783		3.75361	16726	189.463	22414.8
3.83444	29452	119.218	36154.7		3.80222	50804	181.349	61860		3.80222	21700	81.7771	25934.3		4.58444	9177	412.447	15971.5		4.58444	12488	107.245	19848.6		4.58444	58932	133.086	70953.4		3.83694	7551	85.7846	7513.08		3.83972	14372	101.983	16532.7		3.83694	17583	190.747	23423.2
3.91778	31211	124.469	37700.8		3.88556	49972	221.233	64013.9		3.88556	22339	84.5393	27476.3		4.6675	9275	460.491	16702.8		4.6675	12602	112.86	20674.5		4.6675	60054	134.219	73563		3.92028	8074	79.3138	7859.58		3.92306	14541	113.12	17318.1		3.92028	17881	191.204	24476.8
4.00111	29796	145.377	39313		3.96889	49897	281.595	66242.7		3.96889	23066	87.8162	29110		4.75111	9214	918.855	17472.7		4.75111	12628	125.332	21540.6		4.75111	61366	135.793	76287.1		4.00361	8397	77.2914	8222.06		4.00639	14349	133.837	18140.8		4.00361	18121	197.427	25577.9
4.08444	29802	177.787	40994.2		4.05222	49280	399.45	68549.2		4.05222	23529	92.8876	30840.8		4.83444	9299	1390.84	18275.3		4.83444	12591	140.692	22439.9		4.83444	62666	139.411	79102.6		4.08694	8636	76.8671	8601.25		4.08972	14295	161.019	19002.6		4.08694	18430	196.295	26728.5
4.16778	30263	222.841	42747.2		4.13556	49227	637.63	70935.9		4.13556	23952	97.8768	32674.4		4.9175	9117	1980.85	19112		4.9175	12765	152.617	23373.6		4.9175	63541	142.872	82012		4.17028	8830	78.9355	8997.93		4.17306	14237	204.558	19905.3		4.17028	18930	208.063	27930.9
4.25111	30151	247.286	44575.2		4.21889	49283	1351.78	73405.8		4.21889	23785	109.1	34617.2		5.00111	9141	-3898.99	19993		5.00111	12532	200.769	24352.7		5.00111	65187	144.008	85049		4.25361	8991	81.6918	9412.91		4.25639	14134	275.839	20850.9		4.25361	18980	208.359	29187.3
4.33444	30914	268.666	46481.4		4.30222	48796	-1995.22	75961.6		4.30222	23235	134.766	36675.4		5.08444	9118	-3217.29	20911.5		5.08444	12514	228.871	25369.5		5.08444	67100	144.791	88187.8		4.33694	9503	79.6514	9847.03		4.33972	14011	324.939	21841.4		4.33694	19307	205.18	30500.3
4.41778	30346	353.04	48469.1		4.38556	48698	-1066.35	78606.5		4.38556	23254	161.043	38856		5.16778	8888	-1676.47	21872.1		5.16778	12285	313.107	26428.6		5.16778	68083	148.63	91442.4		4.42028	9746	82.0214	10301.2		4.42306	13982	483.203	22879		4.42028	19457	209.377	31872.4
4.50111	30453	468.086	50541.8		4.46889	47908	-860.82	81343.4		4.46889	23049	184.851	41166.2		5.25111	8889	-1278.85	22876.9		5.25111	12227	470.025	27532		5.25111	68458	156.53	94817.1		4.50361	10109	82.357	10776.2		4.50639	14070	740.135	23965.9		4.50361	19880	199.482	33306.1
4.58444	30889	607.074	52703.2		4.55222	48109	-728.575	84175.6		4.55222	22774	233.014	43613.8		5.33417	8952	-1078.78	23924.3		5.33417	12052	1093.74	28677.6		5.33417	69748	164.409	98304.6		4.58611	11370	79.6224	11268.2		4.58972	14275	1037.6	25104.4		4.58611	20469	193.725	34789.1
4.66778	30670	900.557	54956.9		4.63556	47880	-728.937	87106.5		4.63556	22042	348.852	46206.9		5.41778	9131	-1124.3	25027.1		5.41778	12051	-1749.51	29878.9		5.41778	70661	182.014	101945		4.67028	11153	82.466	11793.2		4.67306	14061	1931.77	26296.9		4.67028	20117	201.9	36370.1
4.75111	31361	1090.29	57307.1		4.71889	47756	-752.369	90139.4		4.71889	20999	880.427	48954.3		5.50111	9018	-1222.41	26176.8		5.50111	12235	-1750.76	31126.4		5.50111	72060	185.103	105707		4.75361	11469	85.5766	12337		4.75639	13986	-15593.3	27546.2		4.75361	20141	225.22	38006.1
4.83444	31978	708.489	59757.7		4.80222	48245	-754.988	93277.9		4.80222	20748	-2285.42	51864.9		5.58444	9150	-1574.48	27379.3		5.58444	12211	-1129.82	32425.9		5.58444	73599	189.655	109608		4.83694	11888	89.6618	12906		4.83972	13818	-1662.17	28854.7		4.83694	20092	257.953	39715.8
4.91778	31351	847.311	62313.2		4.88556	47782	-888.071	96525.6		4.88556	19917	-472.122	54948.6		5.66778	9048	-1690.85	28637.1		5.66778	12269	-875.613	33779.7		5.66778	74119	198.527	113654		4.92028	12713	90.6058	13501.2		4.92306	13898	-1169.36	30225.5		4.92028	20338	304.827	41502.4
5.00111	30931	1113.16	64977.9		4.96889	47609	-1402.39	99886.5		4.96889	19048	-272.135	58215.7		5.75111	9218	-2765.66	29952.7		5.75111	12295	-1026.92	35190		5.75111	74276	207.524	117848		5.00361	13362	88.6911	14123.9		5.00639	14210	-1498.62	31661.3		5.00361	20773	326.311	43369.4
5.08444	31458	806.658	67756.6		5.05222	47158	-844.613	103364		5.05222	17006	-192.669	61677		5.83417	9149	-7105.21	31324		5.83417	12381	-1251.16	36654.2		5.83417	75987	199.179	122182		5.08694	13887	86.0387	14775.3		5.08972	14314	-3492.7	33165.4		5.08694	20534	371.438	45320.3
5.16778	33227	620.977	70654.1		5.13556	47560	-1203.25	106963		5.13556	14136	-124.27	65344.1		5.91778	9092	4195.56	32767.9		5.91778	12352	-1918.36	38189.7		5.91778	76841	231.8	126707		5.17028	14447	83.8393	15456.7		5.17306	14292	-37796.6	34740.9		5.17028	20499	441.922	47359
5.25111	33590	516.967	73675.5		5.21889	46943	-1178.05	110688		5.21889	12456	-92.9194	69229.3		6.00111	9316	2409.65	34273.2		6.00111	12467	-3145.28	39784.1		6.00111	77417	238.387	131383		5.25361	15041	82.4337	16169.6		5.25639	14110	10522.1	36391.3		5.25361	20960	492.488	49489.4
5.33444	32016	550.854	76826.1		5.30222	46673	-1785.78	114542		5.30222	11332	-76.7879	73345.4		6.08444	9086	2257.13	35847.7		6.08444	12308	194492	41445.1		6.08444	78798	250.355	136232		5.33694	15551	82.5152	16915.3		5.33972	13969	9019.49	38120.1		5.33694	21231	503.173	51715.7
5.41778	30952	759.778	80111.4												6.16778	9209	1634.54	37494.5		6.16778	12623	2464.24	43175.4		6.16778	80123	250.132	141260		5.42028	15969	84.6395	17695.4		5.42306	14123	5830.3	39930.9		5.42028	21311	538.025	54042.1
5.50111	31791	805.258	83537.2												6.25083	9270	1248.74	39211.1		6.25083	12542	1378.07	44971.8		6.25083	81483	253.613	146455		5.50361	16400	87.07	18511.5		5.50639	14162	5782.35	41827.9		5.50361	21414	561.884	56473.2
5.58444	30688	1466.88	87109.6												6.33444	9189	1863.79	41018.6		6.33444	12677	915.659	46855.8		6.33444	82581	250.842	151879		5.58694	17011	92.259	19365.3		5.58972	13854	-25687.2	43814.9		5.58694	21667	571.977	59013.6
5.66778	30277	25042.1	90834.7												6.41778	9303	1738.51	42902.9		6.41778	12569	978.402	48812		6.41778	83583	236.835	157484		5.67028	17214	95.7776	20258.4		5.67306	13663	-3434.97	45896.3		5.67028	21769	553.914	61668.3
5.75111	30116	-1772.48	94719.1												6.50111	11349	422.792	44873.8		6.50111	12474	1164.75	50849.9		6.50111	84302	239.013	163296		5.75361	17492	98.4715	21192.7		5.75639	13627	-2568.34	48076.6		5.75361	21421	532.942	64442.4
5.83444	29823	-860.635	98769.6												6.58444	9307	472.184	46935.3		6.58444	12469	1538.27	52972.9		6.58444	85297	241.776	169322		5.83694	17671	106.684	22170.1		5.83972	13570	-1646.09	50360.5		5.83694	21214	606.082	67341.3
5.91778	30402	-725.504	102993												6.66778	9342	563.404	49091.5		6.66778	12354	2153.34	55184.5		6.66778	85859	271.496	175572		5.92028	17978	117.618	23192.5		5.92306	13510	-1150.5	52752.8		5.92028	21204	729.809	70370.6
6.00111	32137	-956.745	107398												6.75111	9271	681.142	51346.7		6.75111	12444	3235.16	57488.4		6.75111	87540	264.249	182051		6.00361	18323	131.161	24262.2		6.00639	13538	-840.311	55258.9		6.00361	21345	935.517	73536.2
6.08444	29982	-635.207	111990												6.83444	9398	803.999	53705.5		6.83444	12650	4306.28	59888.6		6.83444	88296	270.217	188770		6.08694	18349	147.244	25381.1		6.08972	13283	-581.22	57883.9		6.08694	21086	1422.82	76844.1
6.16778	29581	-511.54	116779												6.91778	9204	1221.99	56172.7		6.91778	12548	4427.78	62388.9		6.91778	89106	269.867	195736		6.17028	18763	162.347	26551.7		6.17306	13581	-660.234	60633.7		6.17028	20818	2621.38	80300.9
6.25111	29340	-445.494	121773												7.00083	9312	1980.5	58744.4		7.00083	12440	8722.2	64984.8		7.00083	90545	278.463	202936		6.25361	19322	174.547	27776.2		6.25639	13258	-661.276	63514.1		6.25361	20924	238209	83913.2
6.33444	29868	-521.399	126981												7.08444	9353	6553.41	61452.3		7.08444	12691	7503.94	67707.1		7.08444	93102	273.85	210451		6.33694	18846	200.151	29057.2		6.33972	13445	-726.088	66531.3		6.33694	20636	-1897.46	87688
6.41778	30224	-961.51	132411												7.1675	9147	-5281.44	64265.7		7.1675	12427	29234.4	70524.2		7.1675	93898	273.688	218191		6.42028	19006	228.419	30397.3		6.42306	13165	-677.759	69691.9		6.42028	20626	-1201.45	91632.6
6.50111	26140	-514.949	138073												7.25111	9232	-924.663	67228.1		7.25111	12486	-10735.6	73478.6		7.25111	95810	263.16	226271		6.50361	19145	260.394	31799.2		6.50639	13314	-793.632	73002.6		6.50361	20439	-1013.14	95754.7
6.58444	25882	-351.076	143978												7.33444	9376	-1097	70316.5		7.33444	12459	-8592.46	76546.4		7.33444	98107	250.861	234622		6.58694	19234	300.099	33265.8		6.58972	13443	-1228.73	76470.6		6.58694	20530	-726.598	100062
6.66778	25967	-313.59	150135												7.41778	9239	-792.19	73546.8		7.41778	12733	21766.9	79742.2		7.41778	99394	242.855	243280		6.67028	19532	336.416	34800		6.67306	13167	-1371.74	80103.3		6.67028	20483	-774.038	104563
6.75111	25568	-263.286	156555												7.50111	9268	-600.359	76925.4		7.50111	12304	117017	83071.4		7.50111	100815	233.697	252259		6.75361	19155	392.409	36404.9		6.75639	13405	-1811	83908.6		6.75361	20197	-877.701	109267
6.83444	25086	-216.957	163250												7.58444	9208	-493.249	80459.3		7.58444	12416	1256582	86539.6		7.58444	102233	219.728	261569		6.83694	19117	480.868	38083.9		6.83972	13302	-2236.96	87894.7		6.83694	20050	-724.593	114182
6.91778	25477	-195.979	170231												7.66778	9569	12104	84155.5		7.66778	12529	92803.8	90152.6		7.66778	103588	218.835	271222		6.92028	19399	569.024	39840.3		6.92306	13496	-4725.11	92070.1		6.92028	20152	-933.368	119319
7.00111	24237	-171.588	177510												7.75111	9392	5949.45	88021.6		7.75111	12515	460663	93916.5		7.75111	104088	214.667	281232		7.00361	19701	651.605	41677.7		7.00639	13292	-6161.75	96443.9		7.00361	20267	-975.794	124686
7.08444	24244	-163.89	185101												7.83444	9265	6076.83	92065.2		7.83444	12498	-9112.08	97837.5		7.83444	104661	224.924	291611		7.08694	19666	759.143	43599.8		7.08972	13135	-3713.67	101025		7.08694	19999	-748.996	130295
7.16778	23313	-172.511	193017												7.91778	9214	18602	96294.6		7.91778	12467	-5307.32	101922		7.91778	105913	244.11	302373		7.17028	19973	773.459	45610.7		7.17306	13345	-7629.81	105825		7.17028	19975	-905.404	136156
7.25111	23353	-166.617	201271												8.00111	9097	-9029.16	100718		8.00111	12631	35648.8	106177		8.00111	106731	269.699	313532		7.25361	20574	698.058	47714.2		7.25639	13385	-7585.44	110852		7.25361	20286	-1100.52	142282
7.33444	22736	-165.217	209878																																7.33972	13435	9828.28	116118
7.41778	22499	-168.383	218853																																7.42306	13312	23384.2	121634
7.50111	22284	-186.676	228212																																7.50639	13340	7783.79	127412
7.58444	21657	-239.832	237971																																7.58972	13241	-27567.3	133465
7.66778	21508	-222.765	248147																																7.67306	13222	-8798.87	139805
7.75111	20863	-204.8	258759																																7.75639	13247	12426.8	146447
7.83444	20418	-208.156	269824																																7.83972	13280	-5160.95	153404
7.91778	19812	-189.632	281363																																7.92306	13262	-6050.76	160691
8.00111	19610	-198.966	293395																																8.00639	13068	-3158.73	168324

## Sheet: S6C
S6C
Time (h)	Voxel (bacterial area)	Bacterial voxel doubling times	exponetial fit		Time (h)	Voxel (bacterial area)	Bacterial voxel doubling times	exponetial fit		Time (h)	Voxel (bacterial area)	Bacterial voxel doubling times	exponetial fit		Time (h)	Voxel (bacterial area)	Bacterial voxel doubling times	exponetial fit
0	1808		436.628		0	4361		1540.99		0	1658		849.131		1.46556	3295		1738
0.0833333	1603		457.788		0.083333	3930		1608.37		0.083611	1894		882.52		1.635	2844		1903.33
0.1675	2120		480.201		0.1675	3795		1679.42		0.166944	1785		917.105		1.80167	2982		2081.28
0.250833	1640		503.473		0.250833	3897		1752.85		0.251111	1641		953.412		1.96833	3234		2275.87
0.334167	1662		527.873		0.334167	3366		1829.49		0.334444	1600		990.774		2.13583	3142		2489.76
0.4175	1751		553.456		0.4175	3575		1909.49		0.417778	1520		1029.6		2.3025	3263		2722.54
0.500833	1486		580.278		0.500833	3631		1992.98		0.501111	1446		1069.95		2.47361	3636	297.448	2984.19
0.584167	1910		608.4		0.584167	3692		2080.12		0.583611	1783		1111.45		2.64083	3500	191.646	3264.17
0.6675	1544		637.885		0.6675	3790		2171.08		0.667778	1563		1155.45		2.80778	3654	215.469	3569.89
0.750833	1716		668.799		0.750833	3794		2266.01		0.751111	1529		1200.73		2.97417	3810	225.511	3903.07
0.834167	1667		701.211		0.834167	3970		2365.09		0.834444	1593		1247.79		3.14028	4801	113.786	4266.72
0.9175	1678		735.194		0.9175	3926		2468.5		0.916944	1831		1296.19		3.3075	4618	110.52	4667.03
1.00083	1604	-427.509	770.824		1.00083	4166	14369.5	2576.43		1.00028	1907	3920.84	1346.98		3.47444	4987	106.345	5104.13
1.08417	1607	-443.786	808.181		1.08417	4075	445.244	2689.09		1.08444	1691	3889.03	1400.31		3.64111	5500	90.3891	5581.34
1.1675	1630	-473.62	847.348		1.1675	3970	472.352	2806.67		1.16778	1746	460.595	1455.18		3.8075	6274	83.1915	6102.26
1.25083	1676	-370.845	888.413		1.25083	3967	377.902	2929.39		1.25111	1553	868.887	1512.21		3.97417	6838	78.2243	6672.79
1.33333	1802	3113.7	931.028		1.33333	4201	301.058	3056.17		1.33444	1745	432.315	1571.47		4.14083	7262	83.322	7296.67
1.4175	1800	1243.75	976.611		1.4175	4009	273.451	3191.17		1.41778	1768	360.226	1633.06		4.3075	8037	81.5587	7978.87
1.50083	1782	835.028	1023.94		1.50083	4268	306.42	3330.7		1.50111	1737	363.536	1697.05		4.47417	8601	77.5514	8724.85
1.58417	1805	474.487	1073.56		1.58417	4410	296.007	3476.34		1.58361	2082	257.386	1762.88		4.64074			9540.11
1.6675	1884	533.88	1125.59		1.6675	4656	258.538	3628.34		1.66778	1873	317.246	1832.67		4.80737			10431.8
1.75083	1892	269.175	1180.14		1.75083	4532	256.447	3786.99		1.75111	1916	242.398	1904.49		4.97399			11406.9
1.83417	1860	297.235	1237.34		1.83417	4600	248.263	3952.57		1.83444	2007	235.435	1979.12		5.14062			12473.1
1.9175	1919	250.717	1297.3		1.9175	4664	247.319	4125.4		1.91778	2123	244.775	2056.68		5.30725			13639
2.00083	2010	216.845	1360.17		2.00083	5076	200.218	4305.78		2.00111	2204	171.971	2137.28		5.47388			14913.9
2.08417	2027	196.483	1426.09		2.08417	5488	159.141	4494.05		2.08444	2261	158.12	2221.03		5.6405			16307.9
2.1675	2122	186.197	1495.2		2.1675	5599	129.514	4690.55		2.16778	2358	122.97	2308.07		5.80713			17832.3
2.25083	2195	182.367	1567.67		2.25083	5965	104.6	4895.65		2.25111	2445	105.024	2398.52		5.97376			19499.1
2.33417	2269	170.296	1643.64		2.33417	5986	100.274	5109.71		2.33444	2525	108.519	2492.52		6.14038			21321.7
2.4175	2303	151.538	1723.3		2.4175	6336	92.0793	5333.13		2.41778	2578	106.602	2590.2		6.30701			23314.7
2.50083	2458	131.368	1806.81		2.50083	6439	92.7101	5566.32		2.50111	2670	105.871	2691.7		6.47364			25493.9
2.58417	2608	115.608	1894.38		2.58417	6610	92.6028	5809.71		2.58444	2747	110.238	2797.19		6.64026			27876.9
2.6675	2601	110.698	1986.19		2.6675	6600	96.3692	6063.74		2.66778	2957	95.8495	2906.8		6.80689			30482.6
2.75083	2628	107.751	2082.44		2.75083	6685	100.166	6328.87		2.75111	3028	95.5156	3020.72		6.97352			33331.8
2.83417	2727	105.895	2183.36		2.83417	6844	109.094	6605.6		2.83444	3036	100.244	3139.09		7.14015			36447.4
2.9175	2888	104.554	2289.18		2.9175	6962	122.578	6894.43		2.91778	3265	99.1448	3262.11		7.30677			39854.2
3.00083	3083	99.5903	2400.12		3.00083	7228	139.243	7195.89		3.00111	3391	96.7331	3389.95		7.4734			43579.5
3.08417	3214	94.3054	2516.44		3.08417	7506	148.322	7510.53		3.08444	3507	94.9001	3522.8
3.1675	3331	92.0055	2638.39		3.1675	7735	148.278	7838.93		3.16778	3733	91.1747	3660.85
3.25083	3489	88.8026	2766.26		3.25083	8121	143.824	8181.68		3.25111	3797	90.1594	3804.31
3.33417	3646	85.9455	2900.32		3.33417	8501	130.611	8539.43		3.33444	3794	93.1829	3953.4
3.4175	3723	85.6592	3040.88		3.4175	8988	118.536	8912.81		3.41778	3857	98.0157	4108.32
3.50083	3915	85.5808	3188.25		3.50083	9295	106.54	9302.52		3.50111	3978	103.813	4269.32
3.58417	3851	89.5571	3342.76		3.58417	9823	95.8938	9709.28		3.58444	4186	106.909	4436.63
3.6675	3820	96.0201	3504.76		3.6675	10019	90.0457	10133.8		3.66778	4167	116.169	4610.5
3.75083	4046	101.61	3674.61		3.75083	10696	84.5293	10576.9		3.75111	4388	117.608	4791.17
3.83417	4179	109.335	3852.7		3.83417	10921	83.071	11039.4		3.83444	4494	120.759	4978.93
3.9175	4391	114.874	4039.41		3.9175	11564	80.9828	11522.1		3.91778	4440	135.492	5174.05
4.00083	4280	128.844	4235.18		4.00083	11889	81.4877	12025.9		4.00111	4591	143.453	5376.81
4.08417	4488	135.339	4440.43		4.08417	12359	82.3187	12551.7		4.08444	4730	148.402	5587.52
4.1675	4784	132.178	4655.62		4.1675	12657	84.7626	13100.5		4.16778	4778	155.687	5806.49
4.25083	5042	123.004	4881.25		4.25083	13387	84.9647	13673.4		4.25111	4931	155.208	6034.04
4.33417	5024	123.264	5117.81		4.33417	12951	92.3162	14271.2		4.33444	5264	143.037	6270.5
4.4175	5370	116.048	5365.84		4.4175	12796	104.042	14895.2		4.41694	5679	125.275	6513.73
4.50083	5529	109.367	5625.88		4.50083	12870	119.4	15546.5		4.50111	5393	128.039	6771.59
4.58417	5923	100.232	5898.53		4.58417	12704	141.757	16226.3		4.58444	5405	135.766	7036.96
4.6675	6252	90.4068	6184.39		4.6675	13138	166.73	16935.8		4.66778	5609	140.027	7312.73
4.75083	6020	92.1883	6484.11		4.75083	13238	196.875	17676.3		4.75111	5687	142.318	7599.3
4.83417	6854	86.9921	6798.35		4.83417	13830	226.668	18449.2		4.83444	5774	150.065	7897.11
4.9175	7148	82.2513	7127.82		4.9175	14013	249.88	19255.9		4.91778	6135	144.754	8206.58
5.00083	7374	79.6831	7473.26		5.00083	14278	276.353	20097.9		5.00111	6295	139.892	8528.19
5.08417	8024	74.3216	7835.44		5.08417	14140	304.025	20976.6		5.08444	6188	149.305	8862.4
5.1675	8288	73.2318	8215.17		5.1675	14809	296.034	21893.8		5.16778	6542	149.924	9209.7
5.25083	8441	74.2032	8613.3		5.25083	15618	248.709	22851.1		5.25111	6904	143.487	9570.61
5.33417	8591	76.2293	9030.73		5.33417	15259	232.304	23850.3		5.33444	7027	142.342	9945.67
5.4175	8758	79.1889	9468.39		5.4175	15629	198.468	24893.2		5.41778	7401	131.853	10335.4
5.50083	9244	82.4945	9927.26		5.50083	15916	184.81	25981.6		5.50111	7651	125.222	10740.5
5.58417	9641	84.6471	10408.4		5.58417	15528	193.408	27117.7		5.58444	7863	112.045	11161.4
5.6675	9777	89.4746	10912.8		5.6675	15510	210.559	28303.4		5.66778	8042	108.935	11598.8
5.75083	10140	92.977	11441.7		5.75083	15690	241.789	29540.9		5.75111	8569	104.242	12053.3
5.83417	10370	96.8927	11996.2		5.83417	15168	304.714	30832.6		5.83444	9045	97.8636	12525.6
5.9175	10673	106.14	12577.5		5.9175	15501	393.33	32180.8		5.91778	9090	97.0922	13016.5
6.00083	11357	106.225	13187.1		6.00083	15483	503.015	33587.9		6.00111	9081	101.229	13526.6
6.08417	10750	117.492	13826.2		6.08417	15635	664.604	35056.5		6.08444	9451	102.266	14056.7
6.1675	11835	118.978	14496.2		6.1675	16306	706.821	36589.3		6.16778	9533	106.099	14607.5
6.25083	11400	126.028	15198.8		6.25083	17164	650.837	38189.2		6.25111	9785	113.981	15180
6.33417	11848	129.912	15935.4		6.33417	17276	533.511	39859		6.33444	10128	119.561	15774.9
6.4175	12389	131.173	16707.6		6.4175	17400	391.408	41601.8		6.41778	10584	120.728	16393.1
6.48667	13645	121.302	17377		6.48667	18327	297.991	43106.1		6.50111	10921	122.943	17035.5
6.57111	12068	139.954	18230.6		6.57111	16904	297.462	45016.6		6.58444	11418	120.796	17703.1
6.65444	12360	157.019	19114.1		6.65444	16502	310.476	46985		6.66778	12081	114.951	18396.8
6.73778	12780	168.788	20040.5		6.73778	16936	329.096	49039.4		6.75111	12592	109.433	19117.8
6.82111	13308	176.782	21011.7		6.82111	17250	344.605	51183.6		6.83444	12276	113.426	19867
6.90444	13915	174.292	22030		6.90444	17119	374.472	53421.6		6.91778	13201	108.524	20645.5
6.98778	13883	179.78	23097.6		6.98778	17286	468.87	55757.5		7.00111	13477	103.981	21454.6
7.07111	14101	184.926	24217		7.07111	16862	695.342	58195.5		7.08444	14130	99.9937	22295.4
7.15444	14698	172.146	25390.7		7.15444	17524	1060.06	60740.1		7.16778	14255	101.342	23169.1
7.23778	14591	186.835	26621.2		7.23778	18072	1499.15	63395.9		7.25111	14665	102.454	24077.1
7.32111	15099	177.701	27911.3		7.32111	18660	1144.41	66167.9		7.33444	15330	103.613	25020.6
7.40444	15173	187.676	29264		7.40444	18993	650.497	69061.1		7.41778	16065	103.701	26001.1
7.48778	15347	193.812	30682.2		7.48778	19356	375.159	72080.8		7.50111	16945	101.753	27020.1
7.57111	15625	196.499	32169.2		7.57111	19361	343.219	75232.5		7.58444	17518	99.9765	28079
7.65444	15544	180.062	33728.2		7.65444	19294	260.315	78522		7.66778	17781	101.059	29179.3
7.73778	15538	206.355	35362.8		7.73778	19078	261.772	81955.4		7.75111	18783	99.156	30322.8
7.82111	15816	236.672	37076.6		7.82111	18925	295.902	85538.9		7.83444	18622	100.876	31511.1
7.90444	16774	241.602	38873.4		7.90444	19589	301.969	89279.1		7.91778	19524	99.9565	32746
7.98778	17015	239.468	40757.4		7.98778	20176	286.995	93182.8		8.00111	19970	103.996	34029.2
8.07111	15912	272.888	42732.6		8.07111	19481	324.116	97257.2

[truncated: 2 more sheets: S7B, S7D]
